# Supplementary material for: Genome-wide analysis of WRKY gene family and the dynamic responses of key WRKY genes involved in cadmium stress in Brassica juncea
Source: Front Plant Sci. 2024 Oct 10;15:1465905. doi: 10.3389/fpls.2024.1465905 (PMC11499187; doi:10.3389/fpls.2024.1465905)
Supplement: Supplementary file 1 [file Table1.xlsx]

## Sheet: Sheet1
Table S1. Primer sequences for ten target genes
Gene name	Forward primer (5′- 3′)	Reverse primer (5′- 3′)
qWRKY290	ACAAGAGCAAGGGAACGACA	TCACGTCTGGCCAAACCAAT
qWRKY255	TCGGCGACGATCCAAGAAAA	AGGGTCCTCCAACCTGAAGA
qWRKY214	GCTACATACGAAGGGACGCA	ACCTCTTGCATCGTTCCCTG
qWRKY205	AGGGTCAACACAACCATCCC	AAGCAGCCGTCCGAAACATA
qWRKY280	AAACCCTCACGAACTCCGTC	CGGTTAACCCTTGATCCGCT
qWRKY284	GTCCAGCGAGGAAACACGTA	CGAGCCAAACACCAAACTGG
qWRKY208	ACGCCAATTGCATCGTGAAG	AAACCACAGAAGGGCTTGGG
qWRKY258	TGGTTTGTCCACGGAGAGTG	TCGCTGCCAACTCCAAAGAT
qWRKY287	AGCAGATGCACGGTGAAGAA	GGTGAGGATTCCACCACGAG
qWRKY215	AAAGACCGAAACTGCAACGC	GCTGAGGCATAACCGAGTCA
BjuTIP41	TAGCGGAGTTGTTGAGAA	TGTCAGCCAGTTCATCTT
