# Supplementary material for: Genome-wide analysis of WRKY gene family and the dynamic responses of key WRKY genes involved in cadmium stress in Brassica juncea
Source: Front Plant Sci. 2024 Oct 10;15:1465905. doi: 10.3389/fpls.2024.1465905 (PMC11499187; doi:10.3389/fpls.2024.1465905)
Supplement: Supplementary file 3 [file Table3.xlsx]

## Sheet: Sheet1
Table S3 Details regarding the identified B. juncea WRKY family members.
Gene ID	Gene name	AA	ORF	MW (Dalton)	pI	Subcellular localization	Group	No. of Transmembrane
BjuVA01G00470	BjuWRKY1	298	894	33900.7	8.72	nucl	Ⅱc	No
BjuVA01G06420	BjuWRKY2	309	927	34786.9	8.64	nucl	Ⅱa	No
BjuVA01G06620	BjuWRKY3	323	969	35398.1	9.83	nucl	Ⅱd	No
BjuVA01G10360	BjuWRKY4	308	924	34379.8	7.09	nucl	Ⅱc	No
BjuVA01G13860	BjuWRKY5	538	1614	58559	5.5	nucl	Ⅱb	No
BjuVA01G15370	BjuWRKY6	296	888	32918.7	8.39	nucl	Ⅱe	No
BjuVA01G15630	BjuWRKY7	316	948	35270.4	5.83	nucl	Ⅲ	No
BjuVA01G16130	BjuWRKY8	330	990	36226.8	9.68	nucl	Ⅱd	No
BjuVA01G18320	BjuWRKY9	536	1608	59242.6	6.01	nucl	Ⅰ	No
BjuVA01G18570	BjuWRKY10	534	1602	58907.7	7.08	nucl	Ⅰ	No
BjuVA02G00060	BjuWRKY11	261	783	30069.2	6.4	nucl	Ⅲ	No
BjuVA02G02500	BjuWRKY12	319	957	35940.2	9.26	nucl	Ⅰ	No
BjuVA02G06260	BjuWRKY13	516	1548	55284.3	7.18	nucl	Ⅱb	No
BjuVA02G10450	BjuWRKY14	286	858	32898.4	6.06	nucl	Ⅲ	No
BjuVA02G10470	BjuWRKY15	295	885	33650.8	6.23	nucl	Ⅲ	No
BjuVA02G16450	BjuWRKY16	344	1032	38230.2	5.51	nucl	Ⅱe	No
BjuVA02G19770	BjuWRKY17	714	2142	80885.8	6.06	nucl	Ⅱb	No
BjuVA02G20840	BjuWRKY18	299	897	33023.1	6.23	nucl	Ⅱc	No
BjuVA02G21290	BjuWRKY19	383	1149	43065	6.79	nucl	Ⅱb	No
BjuVA02G27880	BjuWRKY20	290	870	32426.4	7.55	nucl	Ⅱa	No
BjuVA02G28080	BjuWRKY21	198	594	22713.2	4.91	nucl	Ⅲ	No
BjuVA02G28120	BjuWRKY22	248	744	28179.6	5.15	nucl	Ⅲ	No
BjuVA02G28130	BjuWRKY23	258	774	29332.9	5.4	nucl	Ⅲ	No
BjuVA02G31250	BjuWRKY24	323	969	35936.9	5.9	nucl	Ⅲ	No
BjuVA02G35420	BjuWRKY25	317	951	36353.6	6.16	nucl	Ⅱc	No
BjuVA02G39040	BjuWRKY26	476	1428	51996.6	8.15	nucl	Ⅰ	No
BjuVA02G43690	BjuWRKY27	392	1176	43685.9	6.49	nucl	Ⅱc	No
BjuVA02G43830	BjuWRKY28	337	1011	37318.5	9.72	nucl	Ⅱd	No
BjuVA02G44710	BjuWRKY29	168	504	18795.8	6.2	nucl	Ⅱc	No
BjuVA02G48580	BjuWRKY30	197	591	22203.5	7	nucl	Ⅱc	No
BjuVA03G05520	BjuWRKY31	116	348	13323.8	8.55	nucl	Ⅱc	No
BjuVA03G06580	BjuWRKY32	527	1581	56740.7	6.05	nucl	Ⅱb	No
BjuVA03G13390	BjuWRKY33	611	1833	66097.2	5.73	nucl	Ⅰ	No
BjuVA03G13750	BjuWRKY34	481	1443	53293.9	7.71	nucl	Ⅰ	No
BjuVA03G16610	BjuWRKY35	378	1134	42605.2	6.34	nucl	Ⅰ	No
BjuVA03G16870	BjuWRKY36	369	1107	41376.9	9.81	nucl	Ⅱd	No
BjuVA03G20200	BjuWRKY37	420	1260	46240.3	9.45	nucl	Ⅰ	No
BjuVA03G20950	BjuWRKY38	489	1467	54007.6	8.82	nucl	Ⅰ	No
BjuVA03G22530	BjuWRKY39	300	900	33581.6	6.5	nucl	Ⅲ	No
BjuVA03G22540	BjuWRKY40	340	1020	38310.9	5.25	nucl	Ⅲ	No
BjuVA03G25120	BjuWRKY41	283	849	32195.1	5.76	nucl	Ⅲ	No
BjuVA03G29380	BjuWRKY42	519	1557	57177.6	6.52	nucl	Ⅱb	No
BjuVA03G31990	BjuWRKY43	1064	3192	118293	9.45	nucl	Ⅰ	No
BjuVA03G33070	BjuWRKY44	321	963	35646.5	9.48	nucl	Ⅱd	No
BjuVA03G43890	BjuWRKY45	448	1344	49213.9	8.33	nucl	Ⅱc	No
BjuVA03G50380	BjuWRKY46	312	936	34986.2	6.27	nucl	Ⅱc	No
BjuVA03G53520	BjuWRKY47	299	897	33385.2	5.82	nucl	Ⅱe	No
BjuVA03G53850	BjuWRKY48	323	969	36019.3	5.67	nucl	Ⅲ	No
BjuVA03G54170	BjuWRKY49	348	1044	38020.1	9.81	nucl	Ⅱd	No
BjuVA03G55610	BjuWRKY50	549	1647	60183.8	6.05	nucl	Ⅰ	No
BjuVA03G55760	BjuWRKY51	518	1554	57151.8	7.41	nucl	Ⅰ	No
BjuVA03G59300	BjuWRKY52	618	1854	66669.1	5.33	nucl	Ⅱc	No
BjuVA03G59720	BjuWRKY53	328	984	36074.8	9.56	nucl	Ⅱd	No
BjuVA03G59870	BjuWRKY54	285	855	31748.3	7.12	nucl	Ⅱa	No
BjuVA03G67530	BjuWRKY55	488	1464	53619.7	5.88	nucl	Ⅱb	No
BjuVA04G01060	BjuWRKY56	258	774	29690.6	6.8	nucl	Ⅲ	No
BjuVA04G02580	BjuWRKY57	279	837	30890.7	4.95	nucl	Ⅱe	No
BjuVA04G04090	BjuWRKY58	285	855	32288.1	5.95	nucl	Ⅲ	No
BjuVA04G04100	BjuWRKY59	264	792	29856.7	5.91	nucl	Ⅲ	No
BjuVA04G15040	BjuWRKY60	174	522	20312	8.65	nucl	Ⅱc	No
BjuVA04G16840	BjuWRKY61	196	588	22638.4	6.44	nucl	Ⅱc	No
BjuVA04G18230	BjuWRKY62	319	957	34681.1	9.75	nucl	Ⅱd	No
BjuVA04G19240	BjuWRKY63	325	975	35239.1	9.89	nucl	Ⅱd	No
BjuVA04G23160	BjuWRKY64	350	1050	39171.5	6.56	nucl	Ⅰ	No
BjuVA04G23460	BjuWRKY65	321	963	36118.1	9.92	nucl	Ⅱd	No
BjuVA04G26670	BjuWRKY66	424	1272	46137	5.25	nucl	Ⅱe	No
BjuVA04G29290	BjuWRKY67	480	1440	52646.1	7.21	nucl	Ⅰ	No
BjuVA04G31030	BjuWRKY68	288	864	32103.9	5.84	nucl	Ⅲ	No
BjuVA04G31040	BjuWRKY69	330	990	36940.7	5.02	nucl	Ⅲ	No
BjuVA04G33570	BjuWRKY70	219	657	24713.3	8.8	nucl	Ⅱc	No
BjuVA04G34690	BjuWRKY71	324	972	36240.1	6.42	nucl	Ⅱc	No
BjuVA05G00630	BjuWRKY72	319	957	36027.9	6.23	nucl	Ⅱc	No
BjuVA05G01400	BjuWRKY73	296	888	33314.3	5.46	nucl	Ⅲ	No
BjuVA05G01880	BjuWRKY74	339	1017	38017	5.66	nucl	Ⅲ	No
BjuVA05G04790	BjuWRKY75	215	645	24428	8.8	nucl	Ⅱc	No
BjuVA05G07360	BjuWRKY76	474	1422	52140.8	8.1	nucl	Ⅰ	No
BjuVA05G08520	BjuWRKY77	409	1227	44984.8	9.01	nucl	Ⅰ	No
BjuVA05G10380	BjuWRKY78	412	1236	44316.9	5.61	nucl	Ⅱe	No
BjuVA05G14590	BjuWRKY79	335	1005	37915	9.67	nucl	Ⅱd	No
BjuVA05G14840	BjuWRKY80	373	1119	42061.5	6.24	nucl	Ⅰ	No
BjuVA05G16910	BjuWRKY81	416	1248	46316.5	5.07	nucl	Ⅱc	No
BjuVA05G43290	BjuWRKY82	303	909	33522	9.45	nucl	Ⅱd	No
BjuVA05G44470	BjuWRKY83	1045	3135	116530	9.36	nucl	Ⅰ	No
BjuVA06G09790	BjuWRKY84	494	1482	53603.1	8.2	nucl	Ⅰ	No
BjuVA06G14560	BjuWRKY85	329	987	35736.7	9.03	nucl	Ⅱb	No
BjuVA06G30590	BjuWRKY86	206	618	23323.5	5.68	nucl	Ⅱc	No
BjuVA06G33910	BjuWRKY87	313	939	35573.2	6.31	nucl	Ⅲ	No
BjuVA06G35610	BjuWRKY88	176	528	19508.5	5.95	nucl	Ⅱc	No
BjuVA06G37060	BjuWRKY89	342	1026	38049.6	9.66	nucl	Ⅱd	No
BjuVA06G37280	BjuWRKY90	399	1197	44461.8	6.27	nucl	Ⅱc	No
BjuVA06G42230	BjuWRKY91	486	1458	53449.2	8.15	chlo	Ⅰ	No
BjuVA06G45090	BjuWRKY92	323	969	36615.2	6.9	nucl	Ⅱc	No
BjuVA06G47780	BjuWRKY93	292	876	32973.8	9.13	nucl	Ⅱc	No
BjuVA07G10330	BjuWRKY94	396	1188	43090.6	5.31	nucl	Ⅱe	No
BjuVA07G10770	BjuWRKY95	277	831	31584.3	8.35	nucl	Ⅱc	No
BjuVA07G23170	BjuWRKY96	283	849	31964.7	5.92	nucl	Ⅲ	No
BjuVA07G27180	BjuWRKY97	297	891	32910.9	8.63	nucl	Ⅱa	No
BjuVA07G31840	BjuWRKY98	241	723	26124.2	4.95	nucl	Ⅱc	No
BjuVA07G34940	BjuWRKY99	328	984	37430.5	6	nucl	Ⅱb	No
BjuVA07G35930	BjuWRKY100	294	882	32555.8	6.38	nucl	Ⅱc	No
BjuVA07G36470	BjuWRKY101	805	2415	87468.8	5.66	plas	Ⅱb	1
BjuVA07G44760	BjuWRKY102	300	900	33369.6	8.73	nucl	Ⅱa	No
BjuVA08G00460	BjuWRKY103	447	1341	50561.8	5.07	nucl	Ⅱc	No
BjuVA08G00490	BjuWRKY104	203	609	22948.8	6.6	nucl	Ⅱc	No
BjuVA08G00500	BjuWRKY105	290	870	32531.8	9.03	nucl	Ⅱc	No
BjuVA08G02050	BjuWRKY106	411	1233	45354.5	4.95	nucl	Ⅱc	No
BjuVA08G02080	BjuWRKY107	473	1419	52293.6	5.02	nucl	Ⅱc	No
BjuVA08G02090	BjuWRKY108	439	1317	48368.1	4.99	nucl	Ⅱc	No
BjuVA08G13740	BjuWRKY109	294	882	33204.3	7.68	nucl	Ⅱc	No
BjuVA08G16290	BjuWRKY110	308	924	34085	8.46	nucl	Ⅱe	No
BjuVA08G18640	BjuWRKY111	309	927	34743.8	8.45	nucl	Ⅱa	No
BjuVA08G18780	BjuWRKY112	332	996	36368.2	9.66	nucl	Ⅱd	No
BjuVA08G19270	BjuWRKY113	414	1242	44755.6	7.93	nucl	Ⅱc	No
BjuVA08G21200	BjuWRKY114	536	1608	58863.5	6.52	nucl	Ⅰ	No
BjuVA08G24070	BjuWRKY115	296	888	33899.4	7.84	nucl	Ⅱc	No
BjuVA08G25660	BjuWRKY116	261	783	29196.6	5.5	nucl	Ⅱe	No
BjuVA08G30570	BjuWRKY117	517	1551	57834	5.94	nucl	Ⅱb	No
BjuVA08G32610	BjuWRKY118	465	1395	50298.9	8.64	nucl	Ⅰ	No
BjuVA09G00540	BjuWRKY119	297	891	32296.5	6.66	nucl	Ⅱe	No
BjuVA09G01190	BjuWRKY120	490	1470	53956.5	6.25	nucl	Ⅱb	No
BjuVA09G04500	BjuWRKY121	353	1059	39420.3	6.22	nucl	Ⅱc	No
BjuVA09G05670	BjuWRKY122	171	513	19102.9	5.22	nucl	Ⅱc	No
BjuVA09G06280	BjuWRKY123	312	936	35020.8	6.46	nucl	Ⅲ	No
BjuVA09G08780	BjuWRKY124	205	615	23366.9	5.97	nucl	Ⅱc	No
BjuVA09G14060	BjuWRKY125	191	573	21544.1	6.44	nucl	Ⅱc	No
BjuVA09G15210	BjuWRKY126	187	561	21159.8	6.7	nucl	Ⅱc	No
BjuVA09G16530	BjuWRKY127	552	1656	60438.9	5.79	nucl	Ⅱb	No
BjuVA09G20250	BjuWRKY128	328	984	37664.4	7.68	nucl	Ⅲ	No
BjuVA09G22240	BjuWRKY129	321	963	36489.9	7.72	nucl	Ⅱc	No
BjuVA09G25890	BjuWRKY130	516	1548	56705.7	5.86	nucl	Ⅱb	No
BjuVA09G34740	BjuWRKY131	258	774	29744.8	6.04	nucl	Ⅲ	No
BjuVA09G35910	BjuWRKY132	413	1239	44979.7	5.6	nucl	Ⅱe	No
BjuVA09G36840	BjuWRKY133	279	837	31763.6	8.51	nucl	Ⅱc	No
BjuVA09G37280	BjuWRKY134	262	786	29521.8	5.33	nucl	Ⅱe	No
BjuVA09G46100	BjuWRKY135	271	813	30122.1	4.99	nucl	Ⅱe	No
BjuVA09G47830	BjuWRKY136	276	828	31062.8	6.31	nucl	Ⅲ	No
BjuVA09G54340	BjuWRKY137	298	894	34122.7	7.2	nucl	Ⅱc	No
BjuVA09G57760	BjuWRKY138	197	591	22694.3	6.5	nucl	Ⅱc	No
BjuVA09G59520	BjuWRKY139	519	1557	57423.1	6.01	nucl	Ⅱb	No
BjuVA09G62540	BjuWRKY140	485	1455	52423.9	7.71	nucl	Ⅰ	No
BjuVA10G13890	BjuWRKY141	670	2010	72746.3	5.96	nucl	Ⅰ	No
BjuVA10G18510	BjuWRKY142	288	864	33024.3	5.59	nucl	Ⅲ	No
BjuVA10G23990	BjuWRKY143	551	1653	59683.8	6	nucl	Ⅱb	No
BjuVA10G25580	BjuWRKY144	147	441	17099.2	9.5	nucl	Ⅱc	No
BjuVB01G00390	BjuWRKY145	330	990	36998.1	6.71	nucl	Ⅱc	No
BjuVB01G01780	BjuWRKY146	223	669	25248.9	8.98	nucl	Ⅱc	No
BjuVB01G04250	BjuWRKY147	335	1005	37617.3	5.54	nucl	Ⅲ	No
BjuVB01G04260	BjuWRKY148	297	891	33049	6	nucl	Ⅲ	No
BjuVB01G05850	BjuWRKY149	477	1431	52302.8	7.66	nucl	Ⅰ	No
BjuVB01G08530	BjuWRKY150	425	1275	46116.7	5.36	nucl	Ⅱe	No
BjuVB01G12000	BjuWRKY151	346	1038	38988.3	9.83	nucl	Ⅱd	No
BjuVB01G12320	BjuWRKY152	369	1107	41348.8	6.48	nucl	Ⅰ	No
BjuVB01G16300	BjuWRKY153	330	990	35848.7	9.7	nucl	Ⅱd	No
BjuVB01G17580	BjuWRKY154	320	960	34729.1	9.75	nucl	Ⅱd	No
BjuVB01G18860	BjuWRKY155	195	585	22613.1	5.74	nucl	Ⅱc	No
BjuVB01G20650	BjuWRKY156	176	528	20284.8	7.7	nucl	Ⅱc	No
BjuVB01G48780	BjuWRKY157	1095	3285	121397	9.43	nucl	Ⅰ	No
BjuVB02G06760	BjuWRKY158	473	1419	51292.8	8.65	nucl	Ⅰ	No
BjuVB02G08100	BjuWRKY159	455	1365	49804.4	8.01	nucl	Ⅱc	No
BjuVB02G13640	BjuWRKY160	197	591	22678.4	5.97	nucl	Ⅱc	No
BjuVB02G24910	BjuWRKY161	672	2016	72532.9	5.73	nucl	Ⅰ	No
BjuVB02G29950	BjuWRKY162	293	879	33287.5	5.89	nucl	Ⅲ	No
BjuVB02G35800	BjuWRKY163	556	1668	60083.4	6.19	nucl	Ⅱb	No
BjuVB02G37350	BjuWRKY164	146	438	16956.1	9.33	chlo	Ⅱc	No
BjuVB02G46070	BjuWRKY165	258	774	29902.1	6.24	nucl	Ⅲ	No
BjuVB02G49670	BjuWRKY166	324	972	36937.6	5.95	nucl	Ⅱc	No
BjuVB02G52310	BjuWRKY167	494	1482	54044.7	6.93	nucl and Chlo	Ⅰ	1
BjuVB02G56880	BjuWRKY168	400	1200	44758	5.72	nucl	Ⅱc	No
BjuVB02G58690	BjuWRKY169	310	930	34741.8	6.26	nucl	Ⅱc	No
BjuVB02G63490	BjuWRKY170	314	942	35533.1	6.21	nucl	Ⅲ	No
BjuVB02G64880	BjuWRKY171	176	528	19635.5	6.08	nucl	Ⅱc	No
BjuVB02G65990	BjuWRKY172	346	1038	38309.8	9.72	nucl	Ⅱd	No
BjuVB02G66990	BjuWRKY173	301	903	33710.5	6.05	nucl	Ⅱe	No
BjuVB02G67200	BjuWRKY174	323	969	36059.5	5.73	plas	Ⅲ	No
BjuVB02G67480	BjuWRKY175	352	1056	38677.7	9.65	nucl	Ⅱd	No
BjuVB02G68720	BjuWRKY176	525	1575	57241.8	5.83	nucl	Ⅰ	No
BjuVB02G71340	BjuWRKY177	591	1773	63932	5.26	nucl	Ⅱc	No
BjuVB02G71670	BjuWRKY178	321	963	35571.1	9.54	nucl	Ⅱd	No
BjuVB02G71840	BjuWRKY179	286	858	31749.3	7.6	nucl	Ⅱa	No
BjuVB02G75510	BjuWRKY180	292	876	33108.9	9.3	nucl	Ⅱc	No
BjuVB03G05600	BjuWRKY181	473	1419	51438.9	8.68	nucl	Ⅰ	No
BjuVB03G07570	BjuWRKY182	520	1560	58125.2	6.25	nucl	Ⅱb	No
BjuVB03G09910	BjuWRKY183	313	939	34932	8.86	nucl	Ⅱa	No
BjuVB03G10080	BjuWRKY184	330	990	36270	9.59	nucl	Ⅱd	No
BjuVB03G10490	BjuWRKY185	455	1365	49494	6.23	nucl	Ⅱc	No
BjuVB03G12130	BjuWRKY186	542	1626	59673.5	7.09	nucl	Ⅰ	No
BjuVB03G14660	BjuWRKY187	296	888	33638.1	7.35	nucl	Ⅱc	No
BjuVB03G16120	BjuWRKY188	262	786	29428.8	5.26	nucl	Ⅱe	No
BjuVB03G20340	BjuWRKY189	308	924	34094.9	6.91	nucl	Ⅱe	No
BjuVB03G26330	BjuWRKY190	528	1584	58515.2	5.94	nucl	Ⅱb	No
BjuVB03G31040	BjuWRKY191	284	852	32145.7	7.76	nucl	Ⅱc	No
BjuVB03G31310	BjuWRKY192	411	1233	44528.2	5.65	nucl	Ⅱe	No
BjuVB03G37330	BjuWRKY193	274	822	30483.4	6.53	nucl	Ⅱc	No
BjuVB03G40740	BjuWRKY194	336	1008	37918.4	6.43	nucl	Ⅱb	No
BjuVB03G41800	BjuWRKY195	296	888	32663.7	6.18	nucl	Ⅱc	No
BjuVB03G42420	BjuWRKY196	802	2406	87116.6	5.84	plas	Ⅱb	1
BjuVB04G01030	BjuWRKY197	199	597	22323.6	7.04	nucl	Ⅱc	No
BjuVB04G04160	BjuWRKY198	173	519	19695.7	6.07	nucl	Ⅱc	No
BjuVB04G04950	BjuWRKY199	341	1023	37675.8	9.68	nucl	Ⅱd	No
BjuVB04G05110	BjuWRKY200	398	1194	44512.8	6.88	nucl	Ⅱc	No
BjuVB04G08440	BjuWRKY201	480	1440	52276.9	8.41	chlo	Ⅰ	1
BjuVB04G10740	BjuWRKY202	322	966	36940.2	8.23	nucl	Ⅱc	No
BjuVB04G14820	BjuWRKY203	315	945	35688.9	6.42	nucl	Ⅱc	No
BjuVB04G16570	BjuWRKY204	287	861	32511.7	9.38	nucl	Ⅲ	No
BjuVB04G19760	BjuWRKY205	552	1656	60281.8	5.91	nucl	Ⅱb	No
BjuVB04G20940	BjuWRKY206	187	561	21137.8	8.32	nucl	Ⅱc	No
BjuVB04G22080	BjuWRKY207	189	567	21354	6.65	nucl	Ⅱc	No
BjuVB04G30710	BjuWRKY208	330	990	36106.2	8.71	nucl	Ⅱb	No
BjuVB04G39200	BjuWRKY209	263	789	29428.6	5.43	nucl	Ⅱe	No
BjuVB04G39820	BjuWRKY210	279	837	31565.1	8.71	nucl	Ⅱc	No
BjuVB04G40750	BjuWRKY211	413	1239	44892.3	5.9	nucl	Ⅱe	No
BjuVB04G45780	BjuWRKY212	495	1485	55165.2	5.49	nucl	Ⅱc	No
BjuVB05G00260	BjuWRKY213	278	834	31380.8	9.11	nucl	Ⅱc	No
BjuVB05G06170	BjuWRKY214	323	969	36126.3	8.19	nucl	Ⅱa	No
BjuVB05G06360	BjuWRKY215	327	981	35705.4	9.89	nucl	Ⅱd	No
BjuVB05G10550	BjuWRKY216	546	1638	60479.3	7.06	nucl	Ⅰ	No
BjuVB05G10740	BjuWRKY217	529	1587	58233.5	5.67	nucl	Ⅰ	No
BjuVB05G12840	BjuWRKY218	337	1011	36865.6	9.74	nucl	Ⅱd	No
BjuVB05G13250	BjuWRKY219	315	945	35182.3	5.93	nucl	Ⅲ	No
BjuVB05G13460	BjuWRKY220	293	879	32570.1	6.17	nucl	Ⅱe	No
BjuVB05G14700	BjuWRKY221	539	1617	58853.3	5.69	nucl	Ⅱb	No
BjuVB05G17980	BjuWRKY222	310	930	34280.5	6.67	nucl	Ⅱc	No
BjuVB05G22900	BjuWRKY223	516	1548	55685.7	6.24	nucl	Ⅱb	No
BjuVB05G27160	BjuWRKY224	322	966	36187.5	9.34	nucl	Ⅰ	No
BjuVB05G29850	BjuWRKY225	358	1074	39547.7	5.45	nucl	Ⅱe	No
BjuVB05G36760	BjuWRKY226	292	876	33399.6	5.95	nucl	Ⅲ	No
BjuVB05G47100	BjuWRKY227	328	984	36338.5	6	nucl	Ⅲ	No
BjuVB05G48110	BjuWRKY228	299	897	32634	6.39	nucl	Ⅱe	No
BjuVB05G51860	BjuWRKY229	329	987	37562.8	5.57	nucl	Ⅱb	No
BjuVB05G53430	BjuWRKY230	383	1149	42831.6	6.36	nucl	Ⅱb	No
BjuVB05G59980	BjuWRKY231	293	879	32662.6	8.43	nucl	Ⅱa	No
BjuVB05G60160	BjuWRKY232	251	753	28542.9	5.07	nucl	Ⅲ	No
BjuVB05G60170	BjuWRKY233	256	768	29273.7	5.76	nucl	Ⅲ	No
BjuVB05G60230	BjuWRKY234	289	867	33563.8	6.41	nucl	Ⅲ	1
BjuVB06G00330	BjuWRKY235	319	957	36004.9	6.38	nucl	Ⅱc	No
BjuVB06G01150	BjuWRKY236	301	903	34087.2	5.85	nucl	Ⅲ	No
BjuVB06G01580	BjuWRKY237	336	1008	37697.4	5.57	nucl	Ⅲ	No
BjuVB06G04440	BjuWRKY238	214	642	24294.8	8.8	nucl	Ⅱc	No
BjuVB06G07100	BjuWRKY239	479	1437	52282.6	7.68	nucl	Ⅰ	No
BjuVB06G08320	BjuWRKY240	405	1215	44439.2	9.31	nucl	Ⅰ	No
BjuVB06G10090	BjuWRKY241	414	1242	44670.2	5.19	nucl	Ⅱe	No
BjuVB06G13860	BjuWRKY242	205	615	23284.5	5.4	nucl	Ⅱc	No
BjuVB06G19570	BjuWRKY243	389	1167	43642.1	6.73	nucl	Ⅰ	No
BjuVB06G19820	BjuWRKY244	345	1035	38950.1	9.5	nucl	Ⅱd	No
BjuVB06G24860	BjuWRKY245	422	1266	46532.9	5.52	nucl	Ⅱc	No
BjuVB06G32840	BjuWRKY246	500	1500	54170.9	8.48	nucl	Ⅰ	No
BjuVB06G43510	BjuWRKY247	298	894	33090.1	7.54	nucl	Ⅱa	No
BjuVB06G48030	BjuWRKY248	279	837	31443.3	5.81	nucl	Ⅲ	No
BjuVB06G48050	BjuWRKY249	266	798	29999.9	5.99	nucl	Ⅲ	No
BjuVB06G50460	BjuWRKY250	169	507	19530	8.9	nucl	Ⅱc	No
BjuVB06G53020	BjuWRKY251	266	798	30599.6	6.09	nucl	Ⅲ	No
BjuVB06G54400	BjuWRKY252	277	831	30639.7	4.99	nucl	Ⅱe	No
BjuVB06G55410	BjuWRKY253	284	852	32059.8	5.85	nucl	Ⅲ	No
BjuVB06G55420	BjuWRKY254	262	786	29425.2	5.91	nucl	Ⅲ	No
BjuVB06G57920	BjuWRKY255	304	912	33687.9	8.38	nucl	Ⅱa	No
BjuVB07G00400	BjuWRKY256	551	1653	59938.1	7.55	nucl	Ⅱb	No
BjuVB07G17350	BjuWRKY257	202	606	22844.2	6.31	nucl	Ⅱc	No
BjuVB07G19830	BjuWRKY258	316	948	35327	6.37	nucl	Ⅲ	No
BjuVB07G20570	BjuWRKY259	173	519	19278	5.67	nucl	Ⅱc	No
BjuVB07G21940	BjuWRKY260	400	1200	45063.4	5.97	nucl	Ⅱc	No
BjuVB07G24400	BjuWRKY261	459	1377	49998.2	8.83	nucl	Ⅰ	No
BjuVB07G25740	BjuWRKY262	319	957	35356.3	9.53	nucl	Ⅱd	No
BjuVB07G34530	BjuWRKY263	297	891	33297.6	8.64	nucl	Ⅱc	No
BjuVB07G43450	BjuWRKY264	210	630	23161.7	5.51	nucl	Ⅱc	No
BjuVB07G43500	BjuWRKY265	384	1152	42410	5.11	nucl	Ⅱc	No
BjuVB07G43510	BjuWRKY266	384	1152	42437	5.17	nucl	Ⅱc	No
BjuVB07G43520	BjuWRKY267	384	1152	42410	5.11	nucl	Ⅱc	No
BjuVB07G43540	BjuWRKY268	384	1152	42410	5.11	nucl	Ⅱc	No
BjuVB07G43550	BjuWRKY269	384	1152	42378.9	5.11	nucl	Ⅱc	No
BjuVB07G48470	BjuWRKY270	245	735	27806.2	5.97	nucl	Ⅲ	No
BjuVB07G49610	BjuWRKY271	187	561	20885.3	6.96	nucl	Ⅱc	No
BjuVB07G49640	BjuWRKY272	438	1314	49598.9	5.2	nucl	Ⅱc	No
BjuVB08G04040	BjuWRKY273	146	438	16904.8	9.41	nucl	Ⅱc	No
BjuVB08G05100	BjuWRKY274	531	1593	56918.9	6.34	nucl	Ⅱb	No
BjuVB08G12010	BjuWRKY275	639	1917	69759	5.87	nucl	Ⅰ	No
BjuVB08G12320	BjuWRKY276	539	1617	59658.3	6.56	nucl	Ⅰ	No
BjuVB08G15270	BjuWRKY277	383	1149	42953.4	6.53	nucl	Ⅰ	No
BjuVB08G15500	BjuWRKY278	358	1074	40373.4	9.62	nucl	Ⅱd	No
BjuVB08G19410	BjuWRKY279	421	1263	46182.1	9.51	nucl	Ⅰ	No
BjuVB08G20250	BjuWRKY280	496	1488	54600.2	7.67	nucl	Ⅰ	No
BjuVB08G21890	BjuWRKY281	300	900	33370.4	6.56	nucl	Ⅲ	No
BjuVB08G21900	BjuWRKY282	340	1020	38136.9	5.54	nucl	Ⅲ	No
BjuVB08G24210	BjuWRKY283	224	672	25329	7.08	chlo	Ⅱc	No
BjuVB08G24960	BjuWRKY284	285	855	32708.7	5.71	nucl	Ⅲ	No
BjuVB08G30940	BjuWRKY285	514	1542	56435.6	6.15	nucl	Ⅱb	No
BjuVB08G34290	BjuWRKY286	261	783	30032.9	6.06	nucl	Ⅲ	No
BjuVB08G35270	BjuWRKY287	297	891	32041.2	7.05	nucl	Ⅱe	No
BjuVB08G36060	BjuWRKY288	488	1464	53540.2	6.24	nucl	Ⅱb	No
BjuVB08G39150	BjuWRKY289	495	1485	54748.7	6.05	nucl	Ⅱb	No
BjuVB08G55260	BjuWRKY290	277	831	31094	6.16	nucl	Ⅲ	No
BjuVB08G58410	BjuWRKY291	281	843	31061.9	4.82	nucl	Ⅱe	No
