# Supplementary material for: Genome-wide analysis of WRKY gene family and the dynamic responses of key WRKY genes involved in cadmium stress in Brassica juncea
Source: Front Plant Sci. 2024 Oct 10;15:1465905. doi: 10.3389/fpls.2024.1465905 (PMC11499187; doi:10.3389/fpls.2024.1465905)
Supplement: Supplementary file 4 [file Table4.xlsx]

## Sheet: Sheet1
Table S4 Putative conserved motifs in BjuWRKY proteins.
Motif ID	Sequence	Width	Sites	E-value	annotation
MOTIF-1	DGYRWRKYGQKAVKNSPYPRSYYRCT	width = 26	sites = 238	E-value = 3.2e-5992	WRKY domain regulation of DNA-templated transcription (GO:0006355) sequence-specific DNA binding (GO:0043565) DNA-binding transcription factor activity (GO:0003700)
MOTIF-2	APGCPVRKQVQRCADDMSILI	width = 21	sites = 226	E-value = 4.5e-2253	WRKY domain regulation of DNA-templated transcription (GO:0006355) sequence-specific DNA binding (GO:0043565) DNA-binding transcription factor activity (GO:0003700)
MOTIF-3	VQTRSEVDLLDDGYRWRKYGQKVVKGNPYPRSYYKCTTPGCGVRKHVERA	width = 50	sites = 53	E-value = 8.3e-1711	WRKY domain regulation of DNA-templated transcription (GO:0006355) sequence-specific DNA binding (GO:0043565) DNA-binding transcription factor activity (GO:0003700)
MOTIF-4	TTYEGKHNHPI	width = 11	sites = 290	E-value = 1.2e-1478	plant Zinc fcluster domain (No GO Terms)
MOTIF-5	ILDDGYRWRKYGQKVVKGNPNPRSYYKCT	width = 29	sites = 49	E-value = 2.1e-1112	WRKY domain regulation of DNA-templated transcription (GO:0006355) sequence-specific DNA binding (GO:0043565) DNA-binding transcription factor activity (GO:0003700)
MOTIF-6	QREPRVAFMTKSEVD	width = 15	sites = 98	E-value = 1.9e-592	WRKY domain regulation of DNA-templated transcription (GO:0006355) sequence-specific DNA binding (GO:0043565) DNA-binding transcription factor activity (GO:0003700)
MOTIF-7	LDGQVTEIIYKGQHNHEPPQNTRRGNRDS	width = 29	sites = 51	E-value = 1.7e-661	plant Zinc cluster domain (No GO Terms)
MOTIF-8	RCHCSKKRKHRVRRSIRVPAISNKVADIP	width = 29	sites = 27	E-value = 3.9e-538	plant Zinc cluster domain (No GO Terms)
MOTIF-9	IGVTRMRVEEDSTTTALVDELNRMNAENKKL	width = 31	sites = 24	E-value = 2.7e-493	plant Zinc cluster domain (No GO Terms)
MOTIF-10	LVEQMASSLTKDPNFTAALAAAVTGRLYQ	width = 29	sites = 35	E-value = 1.1e-434	plant Zinc cluster domain (No GO Terms)
