# Supplementary material for: Genome-wide analysis of WRKY gene family and the dynamic responses of key WRKY genes involved in cadmium stress in Brassica juncea
Source: Front Plant Sci. 2024 Oct 10;15:1465905. doi: 10.3389/fpls.2024.1465905 (PMC11499187; doi:10.3389/fpls.2024.1465905)
Supplement: Supplementary file 5 [file Table5.xlsx]

## Sheet: Sheet1
Table S5 Details regarding the segmentally duplicated gene pairs in B. juncea
Gene ID	Gene 1	Chromosome	Gene ID	Gene 2	Chromosome	Duplication Type
BjuVA01G00470.1	BjuWRKY1	AA_Chr01	BjuVA06G47780.1	BjuWRKY93	AA_Chr06	Segmental
BjuVA01G00470.1	BjuWRKY1	AA_Chr01	BjuVA08G24070.1	BjuWRKY115	AA_Chr08	Segmental
BjuVA01G06420.1	BjuWRKY2	AA_Chr01	BjuVB03G09910.1	BjuWRKY183	BB_Chr03	Segmental
BjuVA01G06420.1	BjuWRKY2	AA_Chr01	BjuVA03G59870.1	BjuWRKY54	AA_Chr03	Segmental
BjuVA01G06420.1	BjuWRKY2	AA_Chr01	BjuVA01G06620.1	BjuWRKY3	AA_Chr01	Tandem
BjuVA01G06420.1	BjuWRKY2	AA_Chr01	BjuVA08G18640.1	BjuWRKY111	AA_Chr08	Segmental
BjuVA01G06620.1	BjuWRKY3	AA_Chr01	BjuVA03G59720.1	BjuWRKY53	AA_Chr03	Segmental
BjuVA01G06620.1	BjuWRKY3	AA_Chr01	BjuVA04G19240.1	BjuWRKY63	AA_Chr04	Segmental
BjuVA01G10360.1	BjuWRKY4	AA_Chr01	BjuVA03G50380.1	BjuWRKY46	AA_Chr03	Segmental
BjuVA01G10360.1	BjuWRKY4	AA_Chr01	BjuVA08G13740.1	BjuWRKY109	AA_Chr08	Segmental
BjuVA01G13860.1	BjuWRKY5	AA_Chr01	BjuVB05G14700.1	BjuWRKY221	BB_Chr05	Segmental
BjuVA01G13860.1	BjuWRKY5	AA_Chr01	BjuVB08G30940.1	BjuWRKY285	BB_Chr08	Segmental
BjuVA01G15370.1	BjuWRKY6	AA_Chr01	BjuVA03G53520.1	BjuWRKY47	AA_Chr03	Segmental
BjuVA01G15370.1	BjuWRKY6	AA_Chr01	BjuVA08G16290.1	BjuWRKY110	AA_Chr08	Segmental
BjuVA01G15370.1	BjuWRKY6	AA_Chr01	BjuVA01G15630.1	BjuWRKY7	AA_Chr01	Tandem
BjuVA01G15370.1	BjuWRKY6	AA_Chr01	BjuVA01G16130.1	BjuWRKY8	AA_Chr01	Tandem
BjuVA01G15630.1	BjuWRKY7	AA_Chr01	BjuVA03G53850.1	BjuWRKY48	AA_Chr03	Segmental
BjuVA01G15630.1	BjuWRKY7	AA_Chr01	BjuVB05G13250.1	BjuWRKY219	BB_Chr05	Segmental
BjuVA01G15630.1	BjuWRKY7	AA_Chr01	BjuVA01G16130.1	BjuWRKY8	AA_Chr01	Tandem
BjuVA01G16130.1	BjuWRKY8	AA_Chr01	BjuVA03G54170.1	BjuWRKY49	AA_Chr03	Segmental
BjuVA01G18320.1	BjuWRKY9	AA_Chr02	BjuVA01G18570.1	BjuWRKY10	AA_Chr01	Tandem
BjuVA01G18570.1	BjuWRKY10	AA_Chr01	BjuVA03G55760.1	BjuWRKY51	AA_Chr03	Segmental
BjuVA01G18570.1	BjuWRKY10	AA_Chr01	BjuVA03G13750.1	BjuWRKY34	AA_Chr03	Segmental
BjuVA02G06260.1	BjuWRKY13	AA_Chr02	BjuVA03G06580.1	BjuWRKY32	AA_Chr03	Segmental
BjuVA02G06260.1	BjuWRKY13	AA_Chr02	BjuVA10G23990.1	BjuWRKY143	AA_Chr10	Segmental
BjuVA02G10450.1	BjuWRKY14	AA_Chr02	BjuVB02G29950.1	BjuWRKY162	BB_Chr02	Segmental
BjuVA02G10450.1	BjuWRKY14	AA_Chr02	BjuVA10G18510.1	BjuWRKY142	AA_Chr10	Segmental
BjuVA02G10450.1	BjuWRKY14	AA_Chr02	BjuVA02G10470.1	BjuWRKY15	AA_Chr02	Tandem
BjuVA02G19770.1	BjuWRKY17	AA_Chr02	BjuVA07G34940.1	BjuWRKY99	AA_Chr07	Segmental
BjuVA02G20840.1	BjuWRKY18	AA_Chr02	BjuVB03G37330.1	BjuWRKY193	BB_Chr03	Segmental
BjuVA02G27880.1	BjuWRKY20	AA_Chr02	BjuVA07G27180.1	BjuWRKY97	AA_Chr07	Segmental
BjuVA02G27880.1	BjuWRKY20	AA_Chr02	BjuVA07G36470.1	BjuWRKY101	AA_Chr07	Segmental
BjuVA02G27880.1	BjuWRKY20	AA_Chr02	BjuVA02G28080.1	BjuWRKY21	AA_Chr02	Tandem
BjuVA02G27880.1	BjuWRKY20	AA_Chr02	BjuVA02G28120.1	BjuWRKY22	AA_Chr02	Tandem
BjuVA02G27880.1	BjuWRKY20	AA_Chr02	BjuVA02G28130.1	BjuWRKY23	AA_Chr02	Tandem
BjuVA02G28080.1	BjuWRKY21	AA_Chr02	BjuVA02G28120.1	BjuWRKY22	AA_Chr02	Tandem
BjuVA02G28080.1	BjuWRKY21	AA_Chr02	BjuVA02G28130.1	BjuWRKY23	AA_Chr02	Tandem
BjuVA02G28120.1	BjuWRKY22	AA_Chr02	BjuVA02G28130.1	BjuWRKY23	AA_Chr02	Tandem
BjuVA02G35420.1	BjuWRKY25	AA_Chr02	BjuVA06G45090.1	BjuWRKY92	AA_Chr06	Segmental
BjuVA02G35420.1	BjuWRKY25	AA_Chr02	BjuVA09G22240.1	BjuWRKY129	AA_Chr09	Segmental
BjuVA02G39040.1	BjuWRKY26	AA_Chr02	BjuVA06G42230.1	BjuWRKY91	AA_Chr06	Segmental
BjuVA02G43690.1	BjuWRKY27	AA_Chr02	BjuVA09G04500.1	BjuWRKY121	AA_Chr09	Segmental
BjuVA02G43690.1	BjuWRKY27	AA_Chr02	BjuVA06G37280.1	BjuWRKY90	AA_Chr06	Segmental
BjuVA02G43690.1	BjuWRKY27	AA_Chr02	BjuVA02G43830.1	BjuWRKY28	AA_Chr02	Tandem
BjuVA02G43830.1	BjuWRKY28	AA_Chr02	BjuVA06G37060.1	BjuWRKY89	AA_Chr06	Segmental
BjuVA02G44710.1	BjuWRKY29	AA_Chr02	BjuVB02G64880.1	BjuWRKY171	BB_Chr02	Segmental
BjuVA02G44710.1	BjuWRKY29	AA_Chr02	BjuVB04G04160.1	BjuWRKY198	BB_Chr04	Segmental
BjuVA02G48580.1	BjuWRKY30	AA_Chr02	BjuVA06G30590.1	BjuWRKY86	AA_Chr06	Segmental
BjuVA02G48580.1	BjuWRKY30	AA_Chr02	BjuVA09G08780.1	BjuWRKY124	AA_Chr09	Segmental
BjuVA03G05520.1	BjuWRKY31	AA_Chr03	BjuVA10G25580.1	BjuWRKY144	AA_Chr10	Segmental
BjuVA03G13390.1	BjuWRKY33	AA_Chr03	BjuVA10G13890.1	BjuWRKY141	AA_Chr10	Segmental
BjuVA03G13390.1	BjuWRKY33	AA_Chr03	BjuVA03G13750.1	BjuWRKY34	AA_Chr03	Tandem
BjuVA03G13750.1	BjuWRKY34	AA_Chr03	BjuVB05G10550.1	BjuWRKY216	BB_Chr05	Segmental
BjuVA03G16610.1	BjuWRKY35	AA_Chr03	BjuVB01G12320.1	BjuWRKY152	BB_Chr01	Segmental
BjuVA03G16610.1	BjuWRKY35	AA_Chr03	BjuVA05G14840.1	BjuWRKY80	AA_Chr05	Segmental
BjuVA03G16610.1	BjuWRKY35	AA_Chr03	BjuVA03G16870.1	BjuWRKY36	AA_Chr03	Tandem
BjuVA03G20200.1	BjuWRKY37	AA_Chr03	BjuVA05G08520.1	BjuWRKY77	AA_Chr05	Segmental
BjuVA03G20200.1	BjuWRKY37	AA_Chr03	BjuVB06G08320.1	BjuWRKY240	BB_Chr06	Segmental
BjuVA03G20950.1	BjuWRKY38	AA_Chr03	BjuVA04G29290.1	BjuWRKY67	AA_Chr04	Segmental
BjuVA03G20950.1	BjuWRKY38	AA_Chr03	BjuVB01G05850.1	BjuWRKY149	BB_Chr01	Segmental
BjuVA03G22530.1	BjuWRKY39	AA_Chr03	BjuVA04G31030.1	BjuWRKY68	AA_Chr04	Segmental
BjuVA03G22530.1	BjuWRKY39	AA_Chr03	BjuVA03G22540.1	BjuWRKY40	AA_Chr03	Tandem
BjuVA03G22540.1	BjuWRKY40	AA_Chr03	BjuVA04G31040.1	BjuWRKY69	AA_Chr04	Segmental
BjuVA03G22540.1	BjuWRKY40	AA_Chr03	BjuVA05G01880.1	BjuWRKY74	AA_Chr05	Segmental
BjuVA03G31990.1	BjuWRKY43	AA_Chr03	BjuVA05G44470.1	BjuWRKY83	AA_Chr05	Segmental
BjuVA03G50380.1	BjuWRKY46	AA_Chr03	BjuVA08G13740.1	BjuWRKY109	AA_Chr08	Segmental
BjuVA03G50380.1	BjuWRKY46	AA_Chr03	BjuVB02G58690.1	BjuWRKY169	BB_Chr02	Segmental
BjuVA03G53520.1	BjuWRKY47	AA_Chr03	BjuVA08G16290.1	BjuWRKY110	AA_Chr08	Segmental
BjuVA03G53520.1	BjuWRKY47	AA_Chr03	BjuVB03G20340.1	BjuWRKY189	BB_Chr03	Segmental
BjuVA03G53520.1	BjuWRKY47	AA_Chr03	BjuVA03G53850.1	BjuWRKY48	AA_Chr03	Tandem
BjuVA03G53520.1	BjuWRKY47	AA_Chr03	BjuVA03G54170.1	BjuWRKY49	AA_Chr03	Tandem
BjuVA03G53850.1	BjuWRKY48	AA_Chr03	BjuVA03G54170.1	BjuWRKY49	AA_Chr03	Tandem
BjuVA03G55610.1	BjuWRKY50	AA_Chr03	BjuVA01G18320.1	BjuWRKY9	AA_Chr01	Segmental
BjuVA03G55610.1	BjuWRKY50	AA_Chr03	BjuVB02G68720.1	BjuWRKY176	BB_Chr02	Segmental
BjuVA03G55610.1	BjuWRKY50	AA_Chr03	BjuVA03G55760.1	BjuWRKY51	AA_Chr03	Tandem
BjuVA03G55760.1	BjuWRKY51	AA_Chr03	BjuVA08G21200.1	BjuWRKY114	AA_Chr08	Segmental
BjuVA03G55760.1	BjuWRKY51	AA_Chr03	BjuVB03G12130.1	BjuWRKY186	BB_Chr03	Segmental
BjuVA03G59300.1	BjuWRKY52	AA_Chr03	BjuVA03G59720.1	BjuWRKY53	AA_Chr03	Tandem
BjuVA03G59300.1	BjuWRKY52	AA_Chr03	BjuVA03G59870.1	BjuWRKY54	AA_Chr03	Tandem
BjuVA03G59720.1	BjuWRKY53	AA_Chr03	BjuVA03G59870.1	BjuWRKY54	AA_Chr03	Tandem
BjuVA03G59720.1	BjuWRKY53	AA_Chr03	BjuVA08G18780.1	BjuWRKY112	AA_Chr08	Segmental
BjuVA03G59720.1	BjuWRKY53	AA_Chr03	BjuVB01G16300.1	BjuWRKY153	BB_Chr01	Segmental
BjuVA03G59870.1	BjuWRKY54	AA_Chr03	BjuVA08G18640.1	BjuWRKY111	AA_Chr08	Segmental
BjuVA03G59870.1	BjuWRKY54	AA_Chr03	BjuVB02G71840.1	BjuWRKY179	BB_Chr02	Segmental
BjuVA03G67530.1	BjuWRKY55	AA_Chr03	BjuVA09G16530.1	BjuWRKY127	AA_Chr09	Segmental
BjuVA04G02580.1	BjuWRKY57	AA_Chr04	BjuVB06G54400.1	BjuWRKY252	BB_Chr06	Segmental
BjuVA04G04090.1	BjuWRKY58	AA_Chr04	BjuVB06G48030.1	BjuWRKY248	BB_Chr06	Segmental
BjuVA04G04090.1	BjuWRKY58	AA_Chr04	BjuVB06G55410.1	BjuWRKY253	BB_Chr06	Segmental
BjuVA04G04090.1	BjuWRKY58	AA_Chr04	BjuVA04G04100.1	BjuWRKY59	AA_Chr04	Tandem
BjuVA04G04100.1	BjuWRKY59	AA_Chr04	BjuVB06G48050.1	BjuWRKY249	BB_Chr06	Segmental
BjuVA04G04100.1	BjuWRKY59	AA_Chr04	BjuVB07G00400.1	BjuWRKY256	BB_Chr07	Segmental
BjuVA04G15040.1	BjuWRKY60	AA_Chr04	BjuVB04G22080.1	BjuWRKY207	BB_Chr04	Segmental
BjuVA04G16840.1	BjuWRKY61	AA_Chr04	BjuVA09G57760.1	BjuWRKY138	AA_Chr09	Segmental
BjuVA04G19240.1	BjuWRKY63	AA_Chr04	BjuVA03G59720.1	BjuWRKY53	AA_Chr03	Segmental
BjuVA04G19240.1	BjuWRKY63	AA_Chr04	BjuVB02G71670.1	BjuWRKY178	BB_Chr02	Segmental
BjuVA04G23160.1	BjuWRKY64	AA_Chr04	BjuVB01G12320.1	BjuWRKY152	BB_Chr01	Segmental
BjuVA04G23160.1	BjuWRKY64	AA_Chr04	BjuVA04G23460.1	BjuWRKY65	AA_Chr04	Tandem
BjuVA04G23460.1	BjuWRKY65	AA_Chr04	BjuVA05G14590.1	BjuWRKY79	AA_Chr05	Segmental
BjuVA04G23460.1	BjuWRKY65	AA_Chr04	BjuVB06G19820.1	BjuWRKY244	BB_Chr06	Segmental
BjuVA04G26670.1	BjuWRKY66	AA_Chr04	BjuVA05G10380.1	BjuWRKY78	AA_Chr05	Segmental
BjuVA04G29290.1	BjuWRKY67	AA_Chr04	BjuVA05G07360.1	BjuWRKY76	AA_Chr05	Segmental
BjuVA04G29290.1	BjuWRKY67	AA_Chr04	BjuVB01G05850.1	BjuWRKY149	BB_Chr01	Segmental
BjuVA04G31030.1	BjuWRKY68	AA_Chr04	BjuVA04G31040.1	BjuWRKY69	AA_Chr04	Tandem
BjuVA04G31040.1	BjuWRKY69	AA_Chr04	BjuVB01G04250.1	BjuWRKY147	BB_Chr01	Segmental
BjuVA04G31040.1	BjuWRKY69	AA_Chr04	BjuVB06G01580.1	BjuWRKY237	BB_Chr06	Segmental
BjuVA04G33570.1	BjuWRKY70	AA_Chr04	BjuVA05G04790.1	BjuWRKY75	AA_Chr05	Segmental
BjuVA04G33570.1	BjuWRKY70	AA_Chr04	BjuVB06G04440.1	BjuWRKY238	BB_Chr06	Segmental
BjuVA04G34690.1	BjuWRKY71	AA_Chr04	BjuVA05G00630.1	BjuWRKY72	AA_Chr05	Segmental
BjuVA05G01400.1	BjuWRKY73	AA_Chr05	BjuVA04G01060.1	BjuWRKY56	AA_Chr04	Segmental
BjuVA05G01400.1	BjuWRKY73	AA_Chr05	BjuVA03G25120.1	BjuWRKY41	AA_Chr03	Segmental
BjuVA05G01880.1	BjuWRKY74	AA_Chr05	BjuVA04G31040.1	BjuWRKY69	AA_Chr04	Segmental
BjuVA05G01880.1	BjuWRKY74	AA_Chr05	BjuVB01G04250.1	BjuWRKY147	BB_Chr01	Segmental
BjuVA05G04790.1	BjuWRKY75	AA_Chr05	BjuVB06G04440.1	BjuWRKY238	BB_Chr06	Segmental
BjuVA05G07360.1	BjuWRKY76	AA_Chr05	BjuVB01G05850.1	BjuWRKY149	BB_Chr01	Segmental
BjuVA05G07360.1	BjuWRKY76	AA_Chr05	BjuVB06G07100.1	BjuWRKY239	BB_Chr06	Segmental
BjuVA05G08520.1	BjuWRKY77	AA_Chr05	BjuVB06G08320.1	BjuWRKY240	BB_Chr06	Segmental
BjuVA05G14590.1	BjuWRKY79	AA_Chr05	BjuVB06G19820.1	BjuWRKY244	BB_Chr06	Tandem
BjuVA05G14590.1	BjuWRKY79	AA_Chr05	BjuVA05G14840.1	BjuWRKY80	AA_Chr05	Segmental
BjuVA05G14840.1	BjuWRKY80	AA_Chr05	BjuVB01G12320.1	BjuWRKY152	BB_Chr01	Segmental
BjuVA05G16910.1	BjuWRKY81	AA_Chr05	BjuVB06G24860.1	BjuWRKY245	BB_Chr06	Segmental
BjuVA05G16910.1	BjuWRKY81	AA_Chr05	BjuVA08G00460.1	BjuWRKY103	AA_Chr08	Segmental
BjuVA05G43290.1	BjuWRKY82	AA_Chr05	BjuVA03G33070.1	BjuWRKY44	AA_Chr03	Segmental
BjuVA05G43290.1	BjuWRKY82	AA_Chr05	BjuVA06G37060.1	BjuWRKY89	AA_Chr06	Segmental
BjuVA06G09790.1	BjuWRKY84	AA_Chr06	BjuVA08G32610.1	BjuWRKY118	AA_Chr08	Segmental
BjuVA06G09790.1	BjuWRKY84	AA_Chr06	BjuVA09G62540.1	BjuWRKY140	AA_Chr09	Segmental
BjuVA06G14560.1	BjuWRKY85	AA_Chr06	BjuVA08G30570.1	BjuWRKY117	AA_Chr08	Segmental
BjuVA06G14560.1	BjuWRKY85	AA_Chr06	BjuVB03G26330.1	BjuWRKY190	BB_Chr03	Segmental
BjuVA06G30590.1	BjuWRKY86	AA_Chr06	BjuVB04G01030.1	BjuWRKY197	BB_Chr04	Segmental
BjuVA06G30590.1	BjuWRKY86	AA_Chr06	BjuVB06G13860.1	BjuWRKY242	BB_Chr06	Segmental
BjuVA06G33910.1	BjuWRKY87	AA_Chr06	BjuVA09G06280.1	BjuWRKY123	AA_Chr09	Segmental
BjuVA06G35610.1	BjuWRKY88	AA_Chr06	BjuVB04G04160.1	BjuWRKY198	BB_Chr04	Segmental
BjuVA06G37060.1	BjuWRKY89	AA_Chr06	BjuVA06G37280.1	BjuWRKY90	AA_Chr06	Tandem
BjuVA06G37280.1	BjuWRKY90	AA_Chr06	BjuVA09G04500.1	BjuWRKY121	AA_Chr09	Segmental
BjuVA06G37280.1	BjuWRKY90	AA_Chr06	BjuVB04G05110.1	BjuWRKY200	BB_Chr04	Segmental
BjuVA06G42230.1	BjuWRKY91	AA_Chr06	BjuVB02G52310.1	BjuWRKY167	BB_Chr02	Segmental
BjuVA06G45090.1	BjuWRKY92	AA_Chr06	BjuVA09G22240.1	BjuWRKY129	AA_Chr09	Segmental
BjuVA06G47780.1	BjuWRKY93	AA_Chr06	BjuVA08G24070.1	BjuWRKY115	AA_Chr08	Segmental
BjuVA06G47780.1	BjuWRKY93	AA_Chr06	BjuVB03G14660.1	BjuWRKY187	BB_Chr03	Segmental
BjuVA07G10330.1	BjuWRKY94	AA_Chr07	BjuVA09G35910.1	BjuWRKY132	AA_Chr09	Segmental
BjuVA07G10770.1	BjuWRKY95	AA_Chr07	BjuVA09G46100.1	BjuWRKY135	AA_Chr09	Segmental
BjuVA07G23170.1	BjuWRKY96	AA_Chr07	BjuVA04G04090.1	BjuWRKY58	AA_Chr04	Segmental
BjuVA07G23170.1	BjuWRKY96	AA_Chr07	BjuVA09G47830.1	BjuWRKY136	AA_Chr09	Segmental
BjuVA07G27180.1	BjuWRKY97	AA_Chr07	BjuVA07G36470.1	BjuWRKY101	AA_Chr07	Segmental
BjuVA07G27180.1	BjuWRKY97	AA_Chr07	BjuVB04G10740.1	BjuWRKY202	BB_Chr04	Segmental
BjuVA07G31840.1	BjuWRKY98	AA_Chr07	BjuVA02G20840.1	BjuWRKY18	AA_Chr02	Segmental
BjuVA07G31840.1	BjuWRKY98	AA_Chr07	BjuVA07G35930.1	BjuWRKY100	AA_Chr07	Segmental
BjuVA07G36470.1	BjuWRKY101	AA_Chr07	BjuVB03G42420.1	BjuWRKY196	BB_Chr03	Segmental
BjuVA07G44760.1	BjuWRKY102	AA_Chr07	BjuVB06G43510.1	BjuWRKY247	BB_Chr06	Segmental
BjuVA07G44760.1	BjuWRKY102	AA_Chr07	BjuVB05G59980.1	BjuWRKY231	BB_Chr05	Segmental
BjuVA08G00460.1	BjuWRKY103	AA_Chr08	BjuVB06G24860.1	BjuWRKY245	BB_Chr06	Segmental
BjuVA08G00460.1	BjuWRKY103	AA_Chr08	BjuVB07G49640.1	BjuWRKY272	BB_Chr07	Segmental
BjuVA08G00460.1	BjuWRKY103	AA_Chr08	BjuVA08G00490.1	BjuWRKY104	AA_Chr08	Tandem
BjuVA08G00460.1	BjuWRKY103	AA_Chr08	BjuVA08G00500.1	BjuWRKY105	AA_Chr08	Tandem
BjuVA08G00490.1	BjuWRKY104	AA_Chr08	BjuVB05G10550.1	BjuWRKY216	BB_Chr05	Segmental
BjuVA08G00490.1	BjuWRKY104	AA_Chr08	BjuVA08G00500.1	BjuWRKY105	AA_Chr08	Tandem
BjuVA08G02050.1	BjuWRKY106	AA_Chr08	BjuVA08G02080.1	BjuWRKY107	AA_Chr08	Tandem
BjuVA08G02050.1	BjuWRKY106	AA_Chr08	BjuVA08G02090.1	BjuWRKY108	AA_Chr08	Tandem
BjuVA08G02080.1	BjuWRKY107	AA_Chr08	BjuVA08G02090.1	BjuWRKY108	AA_Chr08	Tandem
BjuVA08G16290.1	BjuWRKY110	AA_Chr08	BjuVB02G66990.1	BjuWRKY173	BB_Chr02	Segmental
BjuVA08G16290.1	BjuWRKY110	AA_Chr08	BjuVB03G20340.1	BjuWRKY189	BB_Chr03	Segmental
BjuVA08G18640.1	BjuWRKY111	AA_Chr08	BjuVB03G09910.1	BjuWRKY183	BB_Chr03	Segmental
BjuVA08G18640.1	BjuWRKY111	AA_Chr08	BjuVA08G18780.1	BjuWRKY112	AA_Chr08	Tandem
BjuVA08G18780.1	BjuWRKY112	AA_Chr08	BjuVB02G71670.1	BjuWRKY178	BB_Chr02	Segmental
BjuVA08G18780.1	BjuWRKY112	AA_Chr08	BjuVB03G10080.1	BjuWRKY184	BB_Chr03	Segmental
BjuVA08G19270.1	BjuWRKY113	AA_Chr08	BjuVB02G71340.1	BjuWRKY177	BB_Chr02	Segmental
BjuVA08G21200.1	BjuWRKY114	AA_Chr08	BjuVB05G10550.1	BjuWRKY216	BB_Chr05	Segmental
BjuVA08G21200.1	BjuWRKY114	AA_Chr08	BjuVB03G12130.1	BjuWRKY186	BB_Chr03	Segmental
BjuVA08G24070.1	BjuWRKY115	AA_Chr08	BjuVB02G75510.1	BjuWRKY180	BB_Chr02	Segmental
BjuVA08G24070.1	BjuWRKY115	AA_Chr08	BjuVB03G14660.1	BjuWRKY187	BB_Chr03	Segmental
BjuVA08G25660.1	BjuWRKY116	AA_Chr08	BjuVA09G37280.1	BjuWRKY134	AA_Chr09	Segmental
BjuVA08G30570.1	BjuWRKY117	AA_Chr08	BjuVA09G59520.1	BjuWRKY139	AA_Chr09	Segmental
BjuVA08G30570.1	BjuWRKY117	AA_Chr08	BjuVB03G07570.1	BjuWRKY182	BB_Chr03	Segmental
BjuVA08G32610.1	BjuWRKY118	AA_Chr08	BjuVA09G62540.1	BjuWRKY140	AA_Chr09	Segmental
BjuVA08G32610.1	BjuWRKY118	AA_Chr08	BjuVB03G05600.1	BjuWRKY181	BB_Chr03	Segmental
BjuVA09G00540.1	BjuWRKY119	AA_Chr09	BjuVB05G48110.1	BjuWRKY228	BB_Chr05	Segmental
BjuVA09G05670.1	BjuWRKY122	AA_Chr09	BjuVA02G44710.1	BjuWRKY29	AA_Chr02	Segmental
BjuVA09G05670.1	BjuWRKY122	AA_Chr09	BjuVA06G35610.1	BjuWRKY88	AA_Chr06	Segmental
BjuVA09G15210.1	BjuWRKY126	AA_Chr09	BjuVB04G22080.1	BjuWRKY207	BB_Chr04	Segmental
BjuVA09G14060.1	BjuWRKY125	AA_Chr09	BjuVA04G15040.1	BjuWRKY60	AA_Chr04	Segmental
BjuVA09G15210.1	BjuWRKY126	AA_Chr09	BjuVB04G20940.1	BjuWRKY206	BB_Chr04	Segmental
BjuVA09G14060.1	BjuWRKY125	AA_Chr09	BjuVA09G15210.1	BjuWRKY126	AA_Chr09	Segmental
BjuVA09G25890.1	BjuWRKY130	AA_Chr09	BjuVA03G29380.1	BjuWRKY42	AA_Chr03	Segmental
BjuVA09G25890.1	BjuWRKY130	AA_Chr09	BjuVA01G13860.1	BjuWRKY5	AA_Chr01	Segmental
BjuVA09G46100.1	BjuWRKY135	AA_Chr09	BjuVB06G54400.1	BjuWRKY252	BB_Chr06	Segmental
BjuVA09G47830.1	BjuWRKY136	AA_Chr09	BjuVB06G55410.1	BjuWRKY253	BB_Chr06	Segmental
BjuVA09G59520.1	BjuWRKY139	AA_Chr09	BjuVA06G14560.1	BjuWRKY85	AA_Chr06	Segmental
BjuVA09G59520.1	BjuWRKY139	AA_Chr09	BjuVB03G26330.1	BjuWRKY190	BB_Chr03	Segmental
BjuVA09G62540.1	BjuWRKY140	AA_Chr09	BjuVB02G06760.1	BjuWRKY158	BB_Chr02	Segmental
BjuVA10G13890.1	BjuWRKY141	AA_Chr10	BjuVA01G18320.1	BjuWRKY9	AA_Chr01	Segmental
BjuVA10G13890.1	BjuWRKY141	AA_Chr10	BjuVA03G55610.1	BjuWRKY50	AA_Chr03	Segmental
BjuVB01G01780.1	BjuWRKY146	BB_Chr01	BjuVA05G04790.1	BjuWRKY75	AA_Chr05	Segmental
BjuVB01G00390.1	BjuWRKY145	BB_Chr01	BjuVA05G00630.1	BjuWRKY72	AA_Chr05	Segmental
BjuVB01G00390.1	BjuWRKY145	BB_Chr01	BjuVA04G34690.1	BjuWRKY71	AA_Chr04	Segmental
BjuVB01G01780.1	BjuWRKY146	BB_Chr01	BjuVA04G33570.1	BjuWRKY70	AA_Chr04	Segmental
BjuVB01G04250.1	BjuWRKY147	BB_Chr01	BjuVA03G22540.1	BjuWRKY40	AA_Chr03	Segmental
BjuVB01G04250.1	BjuWRKY147	BB_Chr01	BjuVB01G04260.1	BjuWRKY148	BB_Chr01	Tandem
BjuVB01G04260.1	BjuWRKY148	BB_Chr01	BjuVA03G22530.1	BjuWRKY39	AA_Chr03	Segmental
BjuVB01G05850.1	BjuWRKY149	BB_Chr01	BjuVB06G07100.1	BjuWRKY239	BB_Chr06	Segmental
BjuVB01G08530.1	BjuWRKY150	BB_Chr01	BjuVA05G10380.1	BjuWRKY78	AA_Chr05	Segmental
BjuVB01G08530.1	BjuWRKY150	BB_Chr01	BjuVA04G26670.1	BjuWRKY66	AA_Chr04	Segmental
BjuVB01G12000.1	BjuWRKY151	BB_Chr01	BjuVB01G12320.1	BjuWRKY152	BB_Chr01	Tandem
BjuVB01G04260.1	BjuWRKY148	BB_Chr01	BjuVA04G31030.1	BjuWRKY68	AA_Chr04	Segmental
BjuVB01G16300.1	BjuWRKY153	BB_Chr01	BjuVB02G71670.1	BjuWRKY178	BB_Chr02	Segmental
BjuVB01G16300.1	BjuWRKY153	BB_Chr01	BjuVA04G19240.1	BjuWRKY63	AA_Chr04	Segmental
BjuVB01G18860.1	BjuWRKY155	BB_Chr01	BjuVA04G16840.1	BjuWRKY61	AA_Chr04	Segmental
BjuVB01G18860.1	BjuWRKY155	BB_Chr01	BjuVA09G57760.1	BjuWRKY138	AA_Chr09	Segmental
BjuVB01G20650.1	BjuWRKY156	BB_Chr01	BjuVA09G14060.1	BjuWRKY125	AA_Chr09	Segmental
BjuVB01G20650.1	BjuWRKY156	BB_Chr01	BjuVA04G15040.1	BjuWRKY60	AA_Chr04	Segmental
BjuVB01G48780.1	BjuWRKY157	BB_Chr01	BjuVA03G31990.1	BjuWRKY43	AA_Chr03	Segmental
BjuVB01G48780.1	BjuWRKY157	BB_Chr01	BjuVA05G44470.1	BjuWRKY83	AA_Chr05	Segmental
BjuVB02G06760.1	BjuWRKY158	BB_Chr02	BjuVA06G09790.1	BjuWRKY84	AA_Chr06	Segmental
BjuVB02G06760.1	BjuWRKY158	BB_Chr02	BjuVA08G32610.1	BjuWRKY118	AA_Chr08	Segmental
BjuVB02G24910.1	BjuWRKY161	BB_Chr02	BjuVA03G13390.1	BjuWRKY33	AA_Chr03	Segmental
BjuVB02G24910.1	BjuWRKY161	BB_Chr02	BjuVA10G13890.1	BjuWRKY141	AA_Chr10	Segmental
BjuVB02G35800.1	BjuWRKY163	BB_Chr02	BjuVA02G06260.1	BjuWRKY13	AA_Chr02	Segmental
BjuVB02G35800.1	BjuWRKY163	BB_Chr02	BjuVA10G23990.1	BjuWRKY143	AA_Chr10	Segmental
BjuVB02G37350.1	BjuWRKY164	BB_Chr02	BjuVA03G05520.1	BjuWRKY31	AA_Chr03	Segmental
BjuVB02G37350.1	BjuWRKY164	BB_Chr02	BjuVA10G25580.1	BjuWRKY144	AA_Chr10	Segmental
BjuVB02G49670.1	BjuWRKY166	BB_Chr02	BjuVA06G45090.1	BjuWRKY92	AA_Chr06	Segmental
BjuVB02G49670.1	BjuWRKY166	BB_Chr02	BjuVA09G22240.1	BjuWRKY129	AA_Chr09	Segmental
BjuVB02G52310.1	BjuWRKY167	BB_Chr02	BjuVA02G39040.1	BjuWRKY26	AA_Chr02	Segmental
BjuVB02G52310.1	BjuWRKY167	BB_Chr02	BjuVB02G06760.1	BjuWRKY158	BB_Chr02	Segmental
BjuVB02G56880.1	BjuWRKY168	BB_Chr02	BjuVA06G37280.1	BjuWRKY90	AA_Chr06	Segmental
BjuVB02G56880.1	BjuWRKY168	BB_Chr02	BjuVA09G04500.1	BjuWRKY121	AA_Chr09	Segmental
BjuVB02G58690.1	BjuWRKY169	BB_Chr02	BjuVA01G10360.1	BjuWRKY4	AA_Chr01	Segmental
BjuVB02G58690.1	BjuWRKY169	BB_Chr02	BjuVA08G13740.1	BjuWRKY109	AA_Chr08	Segmental
BjuVB02G63490.1	BjuWRKY170	BB_Chr02	BjuVA06G33910.1	BjuWRKY87	AA_Chr06	Segmental
BjuVB02G63490.1	BjuWRKY170	BB_Chr02	BjuVA09G06280.1	BjuWRKY123	AA_Chr09	Segmental
BjuVB02G64880.1	BjuWRKY171	BB_Chr02	BjuVA06G35610.1	BjuWRKY88	AA_Chr06	Segmental
BjuVB02G64880.1	BjuWRKY171	BB_Chr02	BjuVA02G44710.1	BjuWRKY29	AA_Chr02	Segmental
BjuVB02G65990.1	BjuWRKY172	BB_Chr02	BjuVA02G43830.1	BjuWRKY28	AA_Chr02	Segmental
BjuVB02G65990.1	BjuWRKY172	BB_Chr02	BjuVA06G37060.1	BjuWRKY89	AA_Chr06	Segmental
BjuVB02G66990.1	BjuWRKY173	BB_Chr02	BjuVA01G15370.1	BjuWRKY6	AA_Chr01	Segmental
BjuVB02G66990.1	BjuWRKY173	BB_Chr02	BjuVA03G53520.1	BjuWRKY47	AA_Chr03	Segmental
BjuVB02G66990.1	BjuWRKY173	BB_Chr02	BjuVB02G67200.1	BjuWRKY174	BB_Chr02	Tandem
BjuVB02G66990.1	BjuWRKY173	BB_Chr02	BjuVB02G67480.1	BjuWRKY175	BB_Chr02	Tandem
BjuVB02G67200.1	BjuWRKY174	BB_Chr02	BjuVB02G67480.1	BjuWRKY175	BB_Chr02	Tandem
BjuVB02G67200.1	BjuWRKY174	BB_Chr02	BjuVA01G15630.1	BjuWRKY7	AA_Chr01	Segmental
BjuVB02G67200.1	BjuWRKY174	BB_Chr02	BjuVA03G53850.1	BjuWRKY48	AA_Chr03	Segmental
BjuVB02G67480.1	BjuWRKY175	BB_Chr02	BjuVA01G16130.1	BjuWRKY8	AA_Chr01	Segmental
BjuVB02G67480.1	BjuWRKY175	BB_Chr02	BjuVA03G54170.1	BjuWRKY49	AA_Chr03	Segmental
BjuVB02G71340.1	BjuWRKY177	BB_Chr02	BjuVB02G71670.1	BjuWRKY178	BB_Chr02	Tandem
BjuVB02G71340.1	BjuWRKY177	BB_Chr02	BjuVB02G71840.1	BjuWRKY179	BB_Chr02	Tandem
BjuVB02G71670.1	BjuWRKY178	BB_Chr02	BjuVB02G71840.1	BjuWRKY179	BB_Chr02	Tandem
BjuVB02G71670.1	BjuWRKY178	BB_Chr02	BjuVA03G59720.1	BjuWRKY53	AA_Chr03	Segmental
BjuVB02G71670.1	BjuWRKY178	BB_Chr02	BjuVA01G06620.1	BjuWRKY3	AA_Chr01	Segmental
BjuVB02G71840.1	BjuWRKY179	BB_Chr02	BjuVA01G06420.1	BjuWRKY2	AA_Chr01	Segmental
BjuVB02G71840.1	BjuWRKY179	BB_Chr02	BjuVA03G59870.1	BjuWRKY54	AA_Chr03	Segmental
BjuVB02G75510.1	BjuWRKY180	BB_Chr02	BjuVA01G00470.1	BjuWRKY1	AA_Chr01	Segmental
BjuVB02G75510.1	BjuWRKY180	BB_Chr02	BjuVA06G47780.1	BjuWRKY93	AA_Chr06	Segmental
BjuVB03G05600.1	BjuWRKY181	BB_Chr03	BjuVA06G09790.1	BjuWRKY84	AA_Chr06	Segmental
BjuVB03G05600.1	BjuWRKY181	BB_Chr03	BjuVB02G06760.1	BjuWRKY158	BB_Chr02	Segmental
BjuVB03G07570.1	BjuWRKY182	BB_Chr03	BjuVA06G14560.1	BjuWRKY85	AA_Chr06	Segmental
BjuVB03G07570.1	BjuWRKY182	BB_Chr03	BjuVA09G59520.1	BjuWRKY139	AA_Chr09	Segmental
BjuVB03G09910.1	BjuWRKY183	BB_Chr03	BjuVB02G71840.1	BjuWRKY179	BB_Chr02	Segmental
BjuVB03G09910.1	BjuWRKY183	BB_Chr03	BjuVA08G18640.1	BjuWRKY111	AA_Chr08	Segmental
BjuVB03G09910.1	BjuWRKY183	BB_Chr03	BjuVB03G10080.1	BjuWRKY184	BB_Chr03	Tandem
BjuVB03G10080.1	BjuWRKY184	BB_Chr03	BjuVA01G06620.1	BjuWRKY3	AA_Chr01	Segmental
BjuVB03G10080.1	BjuWRKY184	BB_Chr03	BjuVA03G59720.1	BjuWRKY53	AA_Chr03	Segmental
BjuVB03G10080.1	BjuWRKY184	BB_Chr03	BjuVB03G10490.1	BjuWRKY185	BB_Chr03	Tandem
BjuVB03G12130.1	BjuWRKY186	BB_Chr03	BjuVA01G18570.1	BjuWRKY10	AA_Chr01	Segmental
BjuVB03G12130.1	BjuWRKY186	BB_Chr03	BjuVB05G10550.1	BjuWRKY216	BB_Chr05	Segmental
BjuVB03G14660.1	BjuWRKY187	BB_Chr03	BjuVA01G00470.1	BjuWRKY1	AA_Chr01	Segmental
BjuVB03G14660.1	BjuWRKY187	BB_Chr03	BjuVB02G75510.1	BjuWRKY180	BB_Chr02	Segmental
BjuVB03G16120.1	BjuWRKY188	BB_Chr03	BjuVA08G25660.1	BjuWRKY116	AA_Chr08	Segmental
BjuVB03G16120.1	BjuWRKY188	BB_Chr03	BjuVA09G37280.1	BjuWRKY134	AA_Chr09	Segmental
BjuVB03G20340.1	BjuWRKY189	BB_Chr03	BjuVA01G15370.1	BjuWRKY6	AA_Chr01	Segmental
BjuVB03G20340.1	BjuWRKY189	BB_Chr03	BjuVB02G66990.1	BjuWRKY173	BB_Chr02	Segmental
BjuVB03G26330.1	BjuWRKY190	BB_Chr03	BjuVA08G30570.1	BjuWRKY117	AA_Chr08	Segmental
BjuVB03G26330.1	BjuWRKY190	BB_Chr03	BjuVB03G07570.1	BjuWRKY182	BB_Chr03	Segmental
BjuVB03G31040.1	BjuWRKY191	BB_Chr03	BjuVA07G10770.1	BjuWRKY95	AA_Chr07	Segmental
BjuVB03G31310.1	BjuWRKY192	BB_Chr03	BjuVA07G10330.1	BjuWRKY94	AA_Chr07	Segmental
BjuVB03G31310.1	BjuWRKY192	BB_Chr03	BjuVA09G35910.1	BjuWRKY132	AA_Chr09	Segmental
BjuVB03G37330.1	BjuWRKY193	BB_Chr03	BjuVA07G31840.1	BjuWRKY98	AA_Chr07	Segmental
BjuVB03G37330.1	BjuWRKY193	BB_Chr03	BjuVA07G35930.1	BjuWRKY100	AA_Chr07	Segmental
BjuVB03G40740.1	BjuWRKY194	BB_Chr03	BjuVA02G19770.1	BjuWRKY17	AA_Chr02	Segmental
BjuVB03G40740.1	BjuWRKY194	BB_Chr03	BjuVA07G34940.1	BjuWRKY99	AA_Chr07	Segmental
BjuVB04G01030.1	BjuWRKY197	BB_Chr04	BjuVA02G48580.1	BjuWRKY30	AA_Chr02	Segmental
BjuVB04G01030.1	BjuWRKY197	BB_Chr04	BjuVA09G08780.1	BjuWRKY124	AA_Chr09	Segmental
BjuVB04G04160.1	BjuWRKY198	BB_Chr04	BjuVA09G05670.1	BjuWRKY122	AA_Chr09	Segmental
BjuVB04G04160.1	BjuWRKY198	BB_Chr04	BjuVB02G64880.1	BjuWRKY171	BB_Chr02	Segmental
BjuVB04G04950.1	BjuWRKY199	BB_Chr04	BjuVB04G05110.1	BjuWRKY200	BB_Chr04	Tandem
BjuVB04G05110.1	BjuWRKY200	BB_Chr04	BjuVA02G43690.1	BjuWRKY27	AA_Chr02	Segmental
BjuVB04G05110.1	BjuWRKY200	BB_Chr04	BjuVB02G56880.1	BjuWRKY168	BB_Chr02	Segmental
BjuVB04G10740.1	BjuWRKY202	BB_Chr04	BjuVA02G35420.1	BjuWRKY25	AA_Chr02	Segmental
BjuVB04G20940.1	BjuWRKY206	BB_Chr04	BjuVA09G14060.1	BjuWRKY125	AA_Chr09	Segmental
BjuVB04G20940.1	BjuWRKY206	BB_Chr04	BjuVB01G20650.1	BjuWRKY156	BB_Chr01	Segmental
BjuVB04G22080.1	BjuWRKY207	BB_Chr04	BjuVA09G14060.1	BjuWRKY125	AA_Chr09	Segmental
BjuVB04G22080.1	BjuWRKY207	BB_Chr04	BjuVB04G20940.1	BjuWRKY206	BB_Chr04	Segmental
BjuVB04G45780.1	BjuWRKY212	BB_Chr04	BjuVA08G00460.1	BjuWRKY103	AA_Chr08	Segmental
BjuVB04G45780.1	BjuWRKY212	BB_Chr04	BjuVB07G49640.1	BjuWRKY272	BB_Chr07	Segmental
BjuVB05G06170.1	BjuWRKY214	BB_Chr05	BjuVB05G06360.1	BjuWRKY215	BB_Chr05	Tandem
BjuVB05G10550.1	BjuWRKY216	BB_Chr05	BjuVA01G18570.1	BjuWRKY10	AA_Chr01	Segmental
BjuVB05G10550.1	BjuWRKY216	BB_Chr05	BjuVA03G55760.1	BjuWRKY51	AA_Chr03	Segmental
BjuVB05G10550.1	BjuWRKY216	BB_Chr05	BjuVB05G10740.1	BjuWRKY217	BB_Chr05	Tandem
BjuVB05G12840.1	BjuWRKY218	BB_Chr05	BjuVB05G13250.1	BjuWRKY219	BB_Chr05	Tandem
BjuVB05G12840.1	BjuWRKY218	BB_Chr05	BjuVB05G13460.1	BjuWRKY220	BB_Chr05	Tandem
BjuVB05G13250.1	BjuWRKY219	BB_Chr05	BjuVB05G13460.1	BjuWRKY220	BB_Chr05	Tandem
BjuVB05G13250.1	BjuWRKY219	BB_Chr05	BjuVA03G53850.1	BjuWRKY48	AA_Chr03	Segmental
BjuVB05G13250.1	BjuWRKY219	BB_Chr05	BjuVB02G67200.1	BjuWRKY174	BB_Chr02	Segmental
BjuVB05G14700.1	BjuWRKY221	BB_Chr05	BjuVA09G25890.1	BjuWRKY130	AA_Chr09	Segmental
BjuVB05G14700.1	BjuWRKY221	BB_Chr05	BjuVA03G29380.1	BjuWRKY42	AA_Chr03	Segmental
BjuVB05G22900.1	BjuWRKY223	BB_Chr05	BjuVA02G06260.1	BjuWRKY13	AA_Chr02	Segmental
BjuVB05G22900.1	BjuWRKY223	BB_Chr05	BjuVB02G35800.1	BjuWRKY163	BB_Chr02	Segmental
BjuVB05G59980.1	BjuWRKY231	BB_Chr05	BjuVA07G27180.1	BjuWRKY97	AA_Chr07	Segmental
BjuVB05G59980.1	BjuWRKY231	BB_Chr05	BjuVA02G27880.1	BjuWRKY20	AA_Chr02	Segmental
BjuVB06G01150.1	BjuWRKY236	BB_Chr06	BjuVA05G01400.1	BjuWRKY73	AA_Chr05	Segmental
BjuVB06G01150.1	BjuWRKY236	BB_Chr06	BjuVA03G25120.1	BjuWRKY41	AA_Chr03	Segmental
BjuVB06G01150.1	BjuWRKY236	BB_Chr06	BjuVB06G01580.1	BjuWRKY237	BB_Chr06	Tandem
BjuVB06G01580.1	BjuWRKY237	BB_Chr06	BjuVA03G22540.1	BjuWRKY40	AA_Chr03	Segmental
BjuVB06G01580.1	BjuWRKY237	BB_Chr06	BjuVA05G01880.1	BjuWRKY74	AA_Chr05	Segmental
BjuVB06G04440.1	BjuWRKY238	BB_Chr06	BjuVB01G01780.1	BjuWRKY146	BB_Chr01	Segmental
BjuVB06G04440.1	BjuWRKY238	BB_Chr06	BjuVA05G04790.1	BjuWRKY75	AA_Chr05	Segmental
BjuVB06G07100.1	BjuWRKY239	BB_Chr06	BjuVA03G20950.1	BjuWRKY38	AA_Chr03	Segmental
BjuVB06G07100.1	BjuWRKY239	BB_Chr06	BjuVA04G29290.1	BjuWRKY67	AA_Chr04	Segmental
BjuVB06G13860.1	BjuWRKY242	BB_Chr06	BjuVA02G48580.1	BjuWRKY30	AA_Chr02	Segmental
BjuVB06G13860.1	BjuWRKY242	BB_Chr06	BjuVB04G01030.1	BjuWRKY197	BB_Chr04	Segmental
BjuVB06G19570.1	BjuWRKY243	BB_Chr06	BjuVB06G19820.1	BjuWRKY244	BB_Chr06	Tandem
BjuVB06G43510.1	BjuWRKY247	BB_Chr06	BjuVA07G27180.1	BjuWRKY97	AA_Chr07	Segmental
BjuVB06G48030.1	BjuWRKY248	BB_Chr06	BjuVA07G23170.1	BjuWRKY96	AA_Chr07	Segmental
BjuVB06G48030.1	BjuWRKY248	BB_Chr06	BjuVA09G47830.1	BjuWRKY136	AA_Chr09	Segmental
BjuVB06G48030.1	BjuWRKY248	BB_Chr06	BjuVB06G48050.1	BjuWRKY249	BB_Chr06	Tandem
BjuVB06G48050.1	BjuWRKY249	BB_Chr06	BjuVB07G00400.1	BjuWRKY256	BB_Chr07	Segmental
BjuVB06G55410.1	BjuWRKY253	BB_Chr06	BjuVB06G48030.1	BjuWRKY248	BB_Chr06	Segmental
BjuVB06G55410.1	BjuWRKY253	BB_Chr06	BjuVA07G23170.1	BjuWRKY96	AA_Chr07	Segmental
BjuVB06G55410.1	BjuWRKY253	BB_Chr06	BjuVB06G55420.1	BjuWRKY254	BB_Chr06	Tandem
BjuVB07G25740.1	BjuWRKY262	BB_Chr07	BjuVA05G43290.1	BjuWRKY82	AA_Chr05	Segmental
BjuVB07G25740.1	BjuWRKY262	BB_Chr07	BjuVA03G33070.1	BjuWRKY44	AA_Chr03	Segmental
BjuVB07G43450.1	BjuWRKY264	BB_Chr07	BjuVB07G43500.1	BjuWRKY265	BB_Chr07	Tandem
BjuVB07G43450.1	BjuWRKY264	BB_Chr07	BjuVB07G43510.1	BjuWRKY266	BB_Chr07	Tandem
BjuVB07G43450.1	BjuWRKY264	BB_Chr07	BjuVB07G43520.1	BjuWRKY267	BB_Chr07	Tandem
BjuVB07G43450.1	BjuWRKY264	BB_Chr07	BjuVB07G43540.1	BjuWRKY268	BB_Chr07	Tandem
BjuVB07G43450.1	BjuWRKY264	BB_Chr07	BjuVB07G43550.1	BjuWRKY269	BB_Chr07	Tandem
BjuVB07G43500.1	BjuWRKY265	BB_Chr07	BjuVB07G43510.1	BjuWRKY266	BB_Chr07	Tandem
BjuVB07G43500.1	BjuWRKY265	BB_Chr07	BjuVB07G43520.1	BjuWRKY267	BB_Chr07	Tandem
BjuVB07G43500.1	BjuWRKY265	BB_Chr07	BjuVB07G43540.1	BjuWRKY268	BB_Chr07	Tandem
BjuVB07G43500.1	BjuWRKY265	BB_Chr07	BjuVB07G43550.1	BjuWRKY269	BB_Chr07	Tandem
BjuVB07G43510.1	BjuWRKY266	BB_Chr07	BjuVB07G43520.1	BjuWRKY267	BB_Chr07	Tandem
BjuVB07G43510.1	BjuWRKY266	BB_Chr07	BjuVB07G43540.1	BjuWRKY268	BB_Chr07	Tandem
BjuVB07G43510.1	BjuWRKY266	BB_Chr07	BjuVB07G43550.1	BjuWRKY269	BB_Chr07	Tandem
BjuVB07G43520.1	BjuWRKY267	BB_Chr07	BjuVB07G43540.1	BjuWRKY268	BB_Chr07	Tandem
BjuVB07G43520.1	BjuWRKY267	BB_Chr07	BjuVB07G43550.1	BjuWRKY269	BB_Chr07	Tandem
BjuVB07G43540.1	BjuWRKY268	BB_Chr07	BjuVB07G43550.1	BjuWRKY269	BB_Chr07	Tandem
BjuVB07G49610.1	BjuWRKY271	BB_Chr07	BjuVB07G49640.1	BjuWRKY272	BB_Chr07	Tandem
BjuVB08G12010.1	BjuWRKY275	BB_Chr08	BjuVB08G12320.1	BjuWRKY276	BB_Chr08	Tandem
BjuVB08G15270.1	BjuWRKY277	BB_Chr08	BjuVB08G15500.1	BjuWRKY278	BB_Chr08	Tandem
BjuVB08G21890.1	BjuWRKY281	BB_Chr08	BjuVB08G21900.1	BjuWRKY282	BB_Chr08	Tandem
BjuVB08G30940.1	BjuWRKY285	BB_Chr08	BjuVA05G01400.1	BjuWRKY73	AA_Chr05	Segmental
