# Supplementary material for: Genome-wide analysis of WRKY gene family and the dynamic responses of key WRKY genes involved in cadmium stress in Brassica juncea
Source: Front Plant Sci. 2024 Oct 10;15:1465905. doi: 10.3389/fpls.2024.1465905 (PMC11499187; doi:10.3389/fpls.2024.1465905)
Supplement: Supplementary file 6 [file Table6.xlsx]

## Sheet: Sheet1
Table S6. The original data of expression profiles of BjuWRKY genes in mustard response to Cd
gene ID	R_ 0d	S_0d	L_0d	R_1d	S_1d	L_1d	R_4d	S_4d	L_4d
BjuWRKY1	44	18.3333	1.33333	12.6667	15	0.666667	44.3333	39.6667	8
BjuWRKY2	35	18	18.3333	17.3333	22	20.6667	17.6667	10	18.6667
BjuWRKY3	705	357	175.667	607.333	351.333	139.333	459.667	479	331.333
BjuWRKY4	14.6667	6	9.33333	18.3333	4.66667	84	9.66667	2	24.6667
BjuWRKY5	31.3333	12.6667	3.66667	51	13.6667	74.6667	80.3333	37.3333	24.6667
BjuWRKY6	21.3333	0	0	11.3333	0	0	24.6667	0	0
BjuWRKY7	304.333	300.667	932	318	440.333	358.667	150.333	133.333	302.667
BjuWRKY8	65.3333	44.3333	24.6667	54.3333	79	130.333	57	48.6667	48
BjuWRKY9	4.33333	0	0	0.666667	0	0	0	0.333333	0
BjuWRKY10	53	66	73.6667	62.3333	59.6667	62.6667	111.333	120	92
BjuWRKY11	30.3333	2.66667	1.33333	17	3	4.33333	11.6667	7.33333	2.66667
BjuWRKY12	74.3333	57.6667	172.667	222.667	145.333	316	174	45.3333	53.6667
BjuWRKY13	86	0.666667	0	134.333	2	0.666667	100.667	0	0
BjuWRKY14	18	5.33333	14.6667	21.3333	2	4.66667	67.3333	9.66667	3.33333
BjuWRKY15	51	12.6667	0	52	9.33333	0	28.6667	4.66667	0
BjuWRKY16	53.3333	8	22.6667	44	19.3333	15	51.3333	20.3333	9.33333
BjuWRKY17	64	52.6667	30.6667	84.3333	87.6667	104.667	76	73.6667	53.3333
BjuWRKY18	26	8	3	31	15.3333	6.33333	69.3333	25.6667	13
BjuWRKY19	47.6667	0.333333	4.66667	80.3333	7.33333	2.66667	34	4.66667	6.33333
BjuWRKY20	2811.33	1217	640.333	2583.67	1676.67	1412.33	171.667	267.333	431.333
BjuWRKY21	0	1.33333	1.66667	1.33333	2.33333	0.666667	1	0.666667	1.33333
BjuWRKY22	0	0	0	0	0	0	0	0	0
BjuWRKY23	11	0.666667	0.666667	7.33333	0	0	14	0.333333	0
BjuWRKY24	107.333	78.6667	147.667	89.6667	115	133	44.3333	52	114
BjuWRKY25	4.66667	3.66667	4.33333	16.3333	15	17.6667	5.66667	6.66667	3.33333
BjuWRKY26	31.3333	21.3333	7.66667	21	16	12	42.6667	40.6667	54
BjuWRKY27	30.6667	8.66667	3	69.6667	7	5.66667	15	13	4
BjuWRKY28	173	259.333	88.6667	119.333	170	53.6667	85.6667	126.667	112.667
BjuWRKY29	15.6667	11.6667	15	25.6667	14	10	50.3333	52.6667	6.66667
BjuWRKY30	42	75.3333	205.667	65.3333	166.667	318	66.3333	113.333	151.333
BjuWRKY31	6	6.66667	3	17	1.66667	6	14	17.6667	0
BjuWRKY32	171.333	10.6667	22.6667	175.667	13.6667	84	131.333	24	50
BjuWRKY33	109.667	87	66.3333	115.667	66.6667	26.6667	164	239.667	271
BjuWRKY34	3.33333	2.66667	1.66667	16.6667	4.66667	3.33333	17.6667	20.6667	13
BjuWRKY35	62.6667	20.3333	87	102.667	46.3333	126.333	94	29.3333	31.6667
BjuWRKY36	241	286.667	294.667	206.667	295.333	279.667	214.333	304	241.333
BjuWRKY37	22.6667	30.3333	1.33333	48.3333	16.3333	0	23.6667	33.6667	5
BjuWRKY38	2540.33	1610	3427.67	2296.67	2031	2388.33	645	607.333	1735
BjuWRKY39	0	3.33333	0.666667	28.6667	4.33333	3	16	9.66667	2.66667
BjuWRKY40	94	61	15.3333	76.3333	93.6667	10.3333	61.3333	56	77.6667
BjuWRKY41	460.333	24.3333	1.66667	129.667	3.33333	0.666667	69	7	0.666667
BjuWRKY42	29.3333	10.3333	131.333	32	23.6667	203.333	42.6667	13	128.667
BjuWRKY43	22	17.6667	71.3333	64	68.6667	104.333	59	22.6667	40
BjuWRKY44	99	60.6667	31.3333	92.3333	56.3333	35.6667	80.6667	65.6667	31.3333
BjuWRKY45	205.333	213	286.333	293	304.333	211.333	403	341.333	344
BjuWRKY46	66	42	41.6667	138.333	64.6667	128.667	95.6667	98.3333	56
BjuWRKY47	50.6667	44.3333	8	50.3333	32.6667	12.6667	22.3333	27	11
BjuWRKY48	147.667	142.333	257	113	182.333	134.333	25.6667	40.6667	85.6667
BjuWRKY49	439	336.333	305.667	425.667	607	707	460.667	408	318
BjuWRKY50	2.66667	0	0	0	0	0	0	0	0
BjuWRKY51	123.333	71.3333	54	105.333	58.3333	45.6667	144.667	99.3333	66
BjuWRKY52	162	147.667	126	227.667	225	111.667	262.667	289.667	251.333
BjuWRKY53	1476.33	703.667	461.667	1574.67	640	217	1090.33	673.333	616.667
BjuWRKY54	28.3333	27	81.3333	98.6667	176.333	83.3333	87.6667	53	62.6667
BjuWRKY55	60	8	1.33333	55.6667	3.66667	7.66667	79	19.3333	3
BjuWRKY56	571.667	219	99.6667	488.667	169.333	59	189.667	127.667	41.6667
BjuWRKY57	112	31	61.6667	194.667	48	43.3333	182	44.3333	60.6667
BjuWRKY58	75.6667	181	283	6.33333	207.333	256	84.3333	67	201.667
BjuWRKY59	2.33333	0	0	9.33333	0	0	1.66667	0	0
BjuWRKY60	31.6667	0	0.333333	53.3333	0	0	27.6667	0.666667	0.666667
BjuWRKY61	35.6667	0	0.666667	56.3333	0	0.333333	57	4.66667	0.333333
BjuWRKY62	431	364	334.667	625.667	406	596.667	343.333	256.667	181.667
BjuWRKY63	785	382.333	208	875.333	404.333	211	878.667	638.667	226.667
BjuWRKY64	80.6667	48	183.333	269	156.333	255.667	291.667	163	93.6667
BjuWRKY65	777	804.667	617	697.333	651.667	951.667	661.667	539.667	390
BjuWRKY66	0	3	0.666667	4	0	0	0.666667	5.66667	0
BjuWRKY67	605.667	303	625.667	658.667	463.667	480.333	137.333	80	260.333
BjuWRKY68	0	0.666667	1.33333	8	0.333333	6	6.66667	0	0
BjuWRKY69	623.667	607.333	1187.33	254.667	646.333	695.667	291	251	1321
BjuWRKY70	14.3333	8.66667	1.33333	19.6667	9.66667	1.33333	29	103	1
BjuWRKY71	301	34.3333	14.6667	187.667	47	27.6667	193.333	86	43.3333
BjuWRKY72	115.333	20.6667	7.66667	179	24	14.3333	190	46.6667	20
BjuWRKY73	481.667	319.667	224.667	456.333	289.667	116.333	363.333	448.667	357.667
BjuWRKY74	24	18.6667	7	15.3333	7	3.66667	10.3333	23.3333	2.33333
BjuWRKY75	17.6667	19.6667	1	22	19.6667	1	27	87	8.66667
BjuWRKY76	852.333	294.333	423.667	647.667	360.333	419	250.333	152.667	143
BjuWRKY77	1.66667	1.33333	0	4.66667	1.66667	0	1.66667	1.66667	0.333333
BjuWRKY78	8.33333	0.333333	0	20.3333	3.66667	0.666667	7	5	0
BjuWRKY79	92	139	27	98.6667	100.667	38.6667	145	206.333	53.3333
BjuWRKY80	51.3333	11	23	49	43.6667	78	53.6667	34.3333	18
BjuWRKY81	0	0	0	0.333333	0	0	0	0	0
BjuWRKY82	291	113.667	20	347.333	98.3333	28.3333	251.333	144.333	48.6667
BjuWRKY83	10	7	40	14.3333	38.3333	54.3333	12	16	41
BjuWRKY84	121.333	112	136.667	187	169.667	246.333	163.333	140	195
BjuWRKY85	17.6667	0	0	7.66667	0.333333	0	10	0.666667	0
BjuWRKY86	134.333	62.3333	136	135.667	157.667	104.333	138.333	98.3333	39.6667
BjuWRKY87	0.333333	0.666667	0.333333	3	10.3333	0.333333	0.333333	6.66667	1.33333
BjuWRKY88	23.3333	22.3333	55	13.6667	21	51.6667	46.6667	22.6667	26.6667
BjuWRKY89	179.667	48.6667	28	329	55	21.6667	299	129.667	46.6667
BjuWRKY90	635	84	7	364	62.6667	21.3333	155.667	16.3333	33.3333
BjuWRKY91	82.6667	152	111.333	118.667	204	179	111.667	82.6667	169.667
BjuWRKY92	1.66667	2.66667	1.66667	13.3333	5	13	13.3333	13.3333	12.3333
BjuWRKY93	26.3333	9.33333	1.33333	13.6667	7.33333	0.333333	11.6667	8.33333	1
BjuWRKY94	22.6667	10	0	53	11.6667	0.333333	69.6667	86.3333	1.33333
BjuWRKY95	30.6667	1.66667	1.66667	43.6667	17.6667	14.3333	44.3333	12.6667	10.3333
BjuWRKY96	490.333	803.333	1001	309.667	570.667	576	527.667	530.333	764.333
BjuWRKY97	214	150.667	52.3333	825.333	358.333	36.3333	101.333	169.333	147.333
BjuWRKY98	40.3333	20.6667	4.33333	27.3333	22.3333	13.6667	50	41	17.6667
BjuWRKY99	9.33333	10.6667	0	3.66667	3.66667	0	6	8.66667	0
BjuWRKY100	50	4.66667	1.66667	22.3333	7.66667	1	68	25	3
BjuWRKY101	41	60.6667	124.667	63.3333	74	229	80.3333	69.3333	185.667
BjuWRKY102	19.3333	14.3333	4.33333	36.6667	25	5.33333	14.6667	23.6667	9.33333
BjuWRKY103	0	0	0	0	0	0	0	0	0
BjuWRKY104	0	0	0	0	0	0	0	0	0
BjuWRKY105	36.3333	32.6667	52	38.3333	19	35	49	51.3333	41.6667
BjuWRKY106	0	0	0	0	0	0	0	0	0
BjuWRKY107	0	0	0	0	0	0	0	0	0
BjuWRKY108	0	0	0	0	0	0	0	0	0
BjuWRKY109	23.3333	14.3333	0.333333	17.6667	11.6667	39.3333	13.6667	9.66667	13.3333
BjuWRKY110	33.6667	17.3333	1.66667	65.3333	26.3333	11	40	28.3333	8.66667
BjuWRKY111	180.333	77.6667	168.667	169	141.333	77.6667	119	114.333	44.6667
BjuWRKY112	586	271.333	415	794.333	545	824.667	640	436	454.333
BjuWRKY113	94.3333	68.6667	61.3333	119.333	100.333	59.6667	147.667	131.333	68.3333
BjuWRKY114	279	298.333	276.333	378.667	329	364.333	586.333	476	491
BjuWRKY115	21	6	0.333333	24.6667	6.33333	0.666667	41.3333	21.3333	2.66667
BjuWRKY116	81.6667	9.66667	0	161	4.33333	0.333333	110.667	16.3333	0
BjuWRKY117	12.6667	2.33333	0.666667	29.6667	0.666667	6.33333	28	9.66667	1
BjuWRKY118	78.3333	79.6667	97.6667	136	105.667	165.333	110.333	114.333	103.333
BjuWRKY119	330	156	66	136.667	125.333	37.6667	95.3333	61.6667	89
BjuWRKY120	116	45.6667	108	199.333	90.3333	125	216.667	62.3333	95.6667
BjuWRKY121	58	16	1	120.667	4.33333	9.66667	82	11.6667	1.66667
BjuWRKY122	15	4	11	10.6667	8	4.33333	17.6667	8.33333	1
BjuWRKY123	4.66667	1	5.33333	5.33333	17	6.66667	3.66667	7.66667	8
BjuWRKY124	6.66667	9.33333	115	7.66667	8.66667	107	8.66667	6	9.66667
BjuWRKY125	25	0	0	41.3333	0	0	20	0	1
BjuWRKY126	3.66667	0	0	8.33333	0	0	5.33333	0	0
BjuWRKY127	246.667	119	81.3333	825	147.333	648.333	432	195.667	150
BjuWRKY128	1	1.66667	0	5.33333	0.666667	0.333333	3.66667	0	3.66667
BjuWRKY129	2	3	5.66667	9.33333	4.33333	44.3333	5.33333	3.33333	2.66667
BjuWRKY130	17.6667	2	0	25	0.666667	0.666667	15.3333	1	1
BjuWRKY131	98	26	9	122.667	30	6.66667	244.333	204.667	16.3333
BjuWRKY132	30	13	10.6667	35	10.6667	3.66667	27	27	8
BjuWRKY133	22	5.66667	4.66667	39.6667	5	13.3333	40	15.3333	17.3333
BjuWRKY134	98.6667	17.6667	9.33333	215.667	9.33333	21.6667	171.333	17	7.33333
BjuWRKY135	205.667	41.3333	13.3333	265	53.6667	34	135.333	57.3333	28.3333
BjuWRKY136	881	1097.33	2478.67	376.333	771	1292	501.333	471	1309.33
BjuWRKY137	0	0	0	0	1	0	0	0	0
BjuWRKY138	150.333	6.33333	4.66667	168.333	9.33333	1	141	13.6667	0.333333
BjuWRKY139	28	0.333333	0	40.6667	1	6.33333	30.6667	4	0.666667
BjuWRKY140	169.667	134.333	160.333	189.667	186.667	264.333	167	120.667	144
BjuWRKY141	292.333	412	365.667	367.667	365	242	497.667	613.333	652.333
BjuWRKY142	98.6667	10.3333	0	43.3333	31.6667	0	44.3333	5.66667	0
BjuWRKY143	72.3333	1	0	90.6667	2.33333	1.66667	51	5	6
BjuWRKY144	33.6667	24.6667	3.66667	219.333	10.3333	19	110.333	50.3333	3
BjuWRKY145	75.6667	8.66667	5.33333	58.6667	6.33333	2.66667	34	15.6667	8.66667
BjuWRKY146	1.33333	4.33333	0	7.66667	7.66667	0.333333	9.33333	61	0
BjuWRKY147	433.333	449.667	1666.67	143.333	497	882	117.333	102.667	1401
BjuWRKY148	2.66667	2.33333	0	8.33333	0.666667	0.333333	0.666667	0	1
BjuWRKY149	958.333	350.667	1144	822	493	925.667	127.667	88.6667	327.667
BjuWRKY150	5.33333	10	0	12.6667	3.33333	0	3.33333	33	0
BjuWRKY151	575.667	648.667	538.333	738.333	701.667	1248	689.333	721.667	361.333
BjuWRKY152	122.333	39.3333	138.333	338.667	112.333	389.333	283	99.6667	83
BjuWRKY153	646.667	357.667	176.667	1028	434.667	180.333	801	636	213.333
BjuWRKY154	336	282.667	234.667	536.333	318.667	444	343	234.667	187.667
BjuWRKY155	71.3333	0	6	227.333	0	8	159.333	4	2.66667
BjuWRKY156	42	0.666667	0	53	0	0	38.6667	0	4.66667
BjuWRKY157	20.3333	3	6.33333	187	8.66667	10.6667	194.667	10	3.66667
BjuWRKY158	18.3333	12	27.6667	36.6667	24.6667	59.6667	24	16	21.6667
BjuWRKY159	326.667	268.667	298	315.333	327.667	203	454.333	472	327.667
BjuWRKY160	72	0.333333	1.33333	133.667	0.666667	0	106.667	19.3333	0.666667
BjuWRKY161	181.667	127	116	145.333	100	76.3333	193.667	177.333	189.667
BjuWRKY162	161.667	32.3333	6.66667	107.667	65	0.666667	102.667	16.6667	2.33333
BjuWRKY163	59.3333	1	0	61.6667	1.66667	0	53.3333	1.66667	0
BjuWRKY164	39.6667	35.3333	9.33333	187.667	22.3333	21.6667	177.667	131.667	10
BjuWRKY165	163.667	28	33.6667	155	26	27.6667	249.333	70	39
BjuWRKY166	3	8.33333	1.66667	13.3333	3.33333	4	1	14.3333	0.333333
BjuWRKY167	154	200.333	295.333	132	220.333	258	139.667	144.667	308
BjuWRKY168	347	39.3333	3.33333	272.333	24	11.3333	108.667	13.3333	24
BjuWRKY169	186	58.6667	16.3333	258.333	80.6667	77	167.333	175	77.6667
BjuWRKY170	3.33333	3.33333	4.33333	10	13	8	6.33333	10	1.66667
BjuWRKY171	21.3333	13	82.6667	14	16	75.6667	14.3333	18.6667	17
BjuWRKY172	67	24.6667	24.6667	141	57	18	146	73.3333	14.6667
BjuWRKY173	59	34.3333	3.66667	78.3333	44	6	41	26.6667	14
BjuWRKY174	101	129	221	88.3333	217.333	84.6667	42	68.6667	119
BjuWRKY175	704	568.667	456.667	878	1027	1237.33	723	704.667	671
BjuWRKY176	0	0	0	0	0	0	0	0	0
BjuWRKY177	404.333	374.333	575.667	483.667	602.333	395.333	645	633.333	592.667
BjuWRKY178	1422.33	711	657.333	1270.67	615	281	888.667	682.667	578.333
BjuWRKY179	662.667	245.667	219.667	660.333	342.333	217.667	334	225.333	181.667
BjuWRKY180	20	15	6	8.66667	12.3333	3	29.6667	13	9.66667
BjuWRKY181	125.333	103	126.667	159	108.667	132	131.667	112.667	116.667
BjuWRKY182	16.3333	0	0	31.3333	0	0	22	0.333333	0
BjuWRKY183	89.6667	80	196	105.333	195	88	31.3333	49.3333	53.6667
BjuWRKY184	1073	431.667	234	1092	517.333	280.667	613	420.667	261.667
BjuWRKY185	219.333	235.333	212	298	266.333	273.333	330.667	336.333	269
BjuWRKY186	230.667	250.667	250.667	290	237	287	405.667	342.667	355
BjuWRKY187	25.6667	31.6667	11	16.6667	25	27.3333	43	28.6667	19
BjuWRKY188	59.3333	16	7	116.333	7	15.3333	62.6667	24	0.666667
BjuWRKY189	50.3333	39	7	45	46	39	42	17	19
BjuWRKY190	4.33333	0.333333	0	3.33333	0	0.333333	5.33333	0	0
BjuWRKY191	16.3333	2	10	28	28.6667	82.3333	22	7.33333	20
BjuWRKY192	15	15	0	38.3333	3	5.33333	27	22	0.666667
BjuWRKY193	47	16.3333	11	21	16	3.66667	76	56	16.3333
BjuWRKY194	20	13.6667	0	13.3333	5	0	12.6667	7.66667	1.66667
BjuWRKY195	127	16.3333	4.33333	70.3333	24.3333	5.66667	132	55.6667	20
BjuWRKY196	58	21.6667	54.6667	54	24.6667	88.6667	95.3333	46.3333	94
BjuWRKY197	15.6667	29	287	29.6667	72	266.333	38	57	238
BjuWRKY198	32.6667	14.6667	17.6667	54.3333	19.6667	12.6667	81.3333	89	5.33333
BjuWRKY199	70	63.3333	5	53	37	9.33333	48.6667	68.3333	44
BjuWRKY200	25	0.333333	0.666667	29	1	1.66667	13	1.33333	1
BjuWRKY201	108	191	155.667	115.667	202.333	154.667	145	182.667	208.667
BjuWRKY202	6.66667	6.33333	9.33333	19	10	35	22	16.6667	8.33333
BjuWRKY203	2.33333	8	2	17.6667	1.66667	54.3333	7	7	5.33333
BjuWRKY204	10	22.6667	12.3333	0	15	7.66667	1.66667	2.66667	58
BjuWRKY205	608.667	239	168.667	1301.33	374	983	871.333	438	269
BjuWRKY206	6.33333	0	0.333333	24.3333	0	0	10	0	1
BjuWRKY207	23	0	0	23.3333	0	0	17.6667	0	0
BjuWRKY208	2.3333	5.6667	3.3333	4	5	3	2.3333	1	3.667
BjuWRKY209	153.667	8	5	220.667	5	5.66667	106.333	12.6667	8.33333
BjuWRKY210	10.3333	3	2	32	3.33333	15.6667	44	22.3333	14.3333
BjuWRKY211	18.6667	5.33333	0	27.6667	2.66667	0	34	26.6667	0
BjuWRKY212	0	2.66667	1	0	3	0.666667	1.66667	2	2
BjuWRKY213	11.6667	9.66667	3.66667	5.66667	2	0	10.3333	20.6667	0.333333
BjuWRKY214	725.333	275.667	259	855.667	307	434	751.333	636.667	534
BjuWRKY215	508	283	93.6667	570	260.333	119.333	642.333	458.667	189.667
BjuWRKY216	135.667	131.333	110	133.667	119.333	94.3333	152.333	145.667	168
BjuWRKY217	0	0	0	0.666667	0	0	0.666667	0	0
BjuWRKY218	217	133.333	56.3333	242.333	205.333	86.3333	263	180.667	69.6667
BjuWRKY219	581.333	434	1256	291	604	743	124	108.333	233
BjuWRKY220	0	0	0	0	0	0	0	0	0
BjuWRKY221	62	3.33333	7	15.3333	4.66667	16	38.3333	5.66667	11
BjuWRKY222	17.6667	4	8.66667	31.3333	9.66667	142.667	10	11	20
BjuWRKY223	272	9	1	191	13	4.33333	119	8.33333	7
BjuWRKY224	76.3333	40	58	304	52.3333	148.333	170.333	35.6667	26.6667
BjuWRKY225	111	11	17.6667	99	39.3333	32	101	30.3333	21
BjuWRKY226	145.333	49.3333	23	192.667	32.6667	1	245.667	74	7.66667
BjuWRKY227	145	134.667	182	129	225	162.333	51	84.6667	149.333
BjuWRKY228	57.3333	42	16.6667	61.6667	34	4.66667	34.6667	16.3333	11
BjuWRKY229	18.6667	6	2.33333	33	8.66667	8	23.6667	18.6667	4.33333
BjuWRKY230	49.6667	0.333333	0	73	1	1	50	1	0
BjuWRKY231	2010.33	720	954.333	1429.67	1099	711	106.333	253.667	593.333
BjuWRKY232	0	1	0	0.333333	0	0	1	0.333333	0
BjuWRKY233	0	0	0	0	0	0	0	0	0
BjuWRKY234	49.6667	0	0	49.6667	1	0.333333	35	0.666667	0.666667
BjuWRKY235	299.667	44	11.6667	281.667	30	21.3333	408.333	100.667	33
BjuWRKY236	487.333	362.333	547	230.333	461	290.667	389.333	434.667	816.667
BjuWRKY237	11.3333	9.33333	8.33333	8.33333	17.3333	11	15	8.33333	18
BjuWRKY238	26.3333	20.6667	2.66667	33.6667	10	2.66667	40.6667	63.3333	1
BjuWRKY239	566	205.667	765.667	605.667	314	774.333	173	142	347
BjuWRKY240	8.66667	6	3.33333	8.66667	4.66667	0.333333	8.66667	4.33333	6.33333
BjuWRKY241	17.3333	3.66667	0	21.6667	8.33333	0	16.6667	29	0
BjuWRKY242	490.333	375.333	388.333	404.667	477.333	537.667	266.667	253.667	233.667
BjuWRKY243	33.6667	7	13	77	39.6667	70	82.3333	20.6667	14.3333
BjuWRKY244	228	91.6667	44.3333	175.333	93.6667	24.6667	310.333	275.667	42.6667
BjuWRKY245	0	0	0	0	0	0	0	0	0
BjuWRKY246	318.333	256.333	253.333	388.667	320.667	378.667	301	285.667	322.333
BjuWRKY247	768.667	511	229.667	1455	1002	445.667	209.333	377.667	643.333
BjuWRKY248	804.667	1227	1017.67	452.333	1035.67	803.333	784	685.667	756.667
BjuWRKY249	19	11	66.3333	71.6667	9.66667	81.6667	90.6667	8.66667	27.3333
BjuWRKY250	8.66667	0.666667	0	21.6667	0	0	13	0	0.333333
BjuWRKY251	626	455.333	321.667	531	231	229.667	283.667	278.667	191.333
BjuWRKY252	140	45.6667	56.6667	192	60.6667	71	121	36.6667	65.3333
BjuWRKY253	517.667	1061.67	818.667	218	700.333	801.667	220.333	152	389.667
BjuWRKY254	0	0	0	0.666667	0	0	0	0	0
BjuWRKY255	1426	778.667	244	1852.33	1046.67	709.667	149.333	343.667	335.667
BjuWRKY256	24.6667	0.333333	1	19.3333	0	7	10.6667	0	2.66667
BjuWRKY257	2	7.33333	56	30	24	92.3333	36.6667	30.3333	15.6667
BjuWRKY258	8.66667	4	5	7.33333	13.6667	17	3.33333	7.66667	4.33333
BjuWRKY259	22.6667	36.6667	98	35.6667	85.3333	99	71.6667	56	41.3333
BjuWRKY260	23.6667	4	0.666667	58	1.66667	5.33333	22.6667	2.66667	2.33333
BjuWRKY261	45.6667	58.6667	67.3333	75	148.333	138	64.6667	29.6667	33.6667
BjuWRKY262	403.667	418	184	499.333	333.333	263.333	365.333	330.333	240.667
BjuWRKY263	22	8.33333	0.666667	104	7.33333	5	4.66667	14	4
BjuWRKY264	0	0	0	0	0	0	0	0	0
BjuWRKY265	0	0	0	0	0	0	0	0	0
BjuWRKY266	0	0	0	0	0	0	0	0	0
BjuWRKY267	0	0	0	0	0	0	0	0	0
BjuWRKY268	0	0	0	0	0	0	0	0	0
BjuWRKY269	0	0	0	0	0	0	0	0	0
BjuWRKY270	2.66667	2	6.33333	6	1.66667	3	13	5	2.33333
BjuWRKY271	2	4.66667	0	0.333333	1	0	0	3.66667	0
BjuWRKY272	0	0.666667	0	2	0.666667	0	0.333333	0.666667	0
BjuWRKY273	5.66667	8.33333	4	41.6667	2	16	40	21.3333	4.33333
BjuWRKY274	98.3333	4	2	159.667	4	5	103	18	3.66667
BjuWRKY275	36	30.3333	23.6667	55.6667	31	25.6667	72.3333	78.6667	68.6667
BjuWRKY276	126	33.3333	40	118	42	11.6667	203.333	106	80
BjuWRKY277	80.3333	47	100	182	96	229.333	175	66	51.6667
BjuWRKY278	345	383.333	307	422	434.667	384.333	554.667	543.667	404.333
BjuWRKY279	14	14.3333	0.333333	28.3333	13.3333	2.66667	16.3333	19	2.33333
BjuWRKY280	1289.67	991.667	1425.67	1301	1249	1020	328	327	654
BjuWRKY281	3.66667	3	1.33333	46	4.33333	9	10	9.33333	3.33333
BjuWRKY282	97.3333	57	33	121.667	49	26	117	116	63.6667
BjuWRKY283	33	27.3333	5	48.6667	23.3333	1	77	122.333	2
BjuWRKY284	613	269	685	384	221.667	179.667	118.667	111.333	340.667
BjuWRKY285	33	20.3333	63.6667	56.6667	61.3333	183.333	64.3333	30	85
BjuWRKY286	203.333	218.333	70.3333	168	163	36	167.333	132	46
BjuWRKY287	455.333	217.667	94.3333	298.333	238.667	54	145	112.333	147.333
BjuWRKY288	96.3333	31	149.667	243.667	105.667	285	272.333	90	135.333
BjuWRKY289	14	1.33333	1.66667	1.33333	2.33333	1	0.666667	0	6
BjuWRKY290	662.333	850.667	2423	246.667	596	1593.67	290	331	1012
BjuWRKY291	308	53.3333	5.33333	292.333	53.3333	8.33333	133	45	24.6667
