# Supplementary material for: Genome-wide analysis of WRKY gene family and the dynamic responses of key WRKY genes involved in cadmium stress in Brassica juncea
Source: Front Plant Sci. 2024 Oct 10;15:1465905. doi: 10.3389/fpls.2024.1465905 (PMC11499187; doi:10.3389/fpls.2024.1465905)
Supplement: Supplementary file 7 [file Table7.xlsx]

## Sheet: Sheet1
Table S7 Top 10 in network ranked by MCC method
Rank	Name	Score	Annotation
1	BjuWRKY290	2956448	Transcription factor involved in senescence, biotic and abiotic stress responses
2	BjuWRKY255	2955812	Interacts specifically with the W box (5'-(T)TGAC[CT]-3'), a frequently occurring elicitor- responsive cis-acting element.
3	BjuWRKY214	2955416	Interacts specifically with the W box (5'-(T)TGAC[CT]-3'), a frequently occurring elicitor- responsive cis-acting element.
4	BjuWRKY205	2952326	Transcription factor involved in the control of processes related to senescence and pathogen defense.
5	BjuWRKY280	2951420	Involved in defense responses.
6	BjuWRKY284	2907783	Transcription factor involved in the regulation of osmotic stress responses and stomatal movement.
7	BjuWRKY260	2338560	Interacts specifically with the W box (5'-(T)TGAC[CT]-3'), a frequently occurring elicitor- responsive cis-acting element.
8	BjuWRKY258	2258644	Interacts specifically with the W box (5'-(T)TGAC[CT]-3'), a frequently occurring elicitor- responsive cis-acting element.
9	BjuWRKY287	1534474	Transcription factor involved in the expression of defense genes in innate immune response of plants.
10	BjuWRKY215	1533720	Interacts specifically with the W box (5'-(T)TGAC[CT]-3'), a frequently occurring elicitor- responsive cis-acting element.
